# Supplementary material for: ﻿The identity of Argyrialacteella (Fabricius, 1794) (Lepidoptera, Pyraloidea, Crambinae), synonyms, and related species revealed by morphology and DNA capture in type specimens
Source: Zookeys. 2023 Feb 7;1146:1–42. doi: 10.3897/zookeys.1146.96099 (PMC10208364; doi:10.3897/zookeys.1146.96099)
Supplement: XML Treatment for Argyria lacteella [file zookeys.1146.96099-treatment1.xml]

<!DOCTYPE tp:taxon-treatment
  PUBLIC "-//TaxonX//DTD Taxonomic Treatment Publishing DTD v0 20100105//EN" "tax-treatment-NSO.dtd">
<tp:taxon-treatment xmlns:tp="http://www.plazi.org/taxpub"><tp:treatment-meta><kwd-group><label>Taxon classification</label><kwd>
                <named-content content-type="kingdom">Animalia</named-content>
              </kwd><kwd>
                <named-content content-type="order">Lepidoptera</named-content>
              </kwd><kwd>
                <named-content content-type="family">Crambidae</named-content>
              </kwd></kwd-group><mixed-citation publication-type="journal"><person-group><name><surname>Landry</surname><given-names>Bernard</given-names></name><name><surname>Bilat</surname><given-names>Julia</given-names></name><name><surname>Hayden</surname><given-names>James</given-names></name><name><surname>Solis</surname><given-names>M. Alma</given-names></name><name><surname>Lees</surname><given-names>David C.</given-names></name><name><surname>Alvarez</surname><given-names>Nadir</given-names></name><name><surname>Léger</surname><given-names>Théo</given-names></name><name><surname>Gauthier</surname><given-names>Jérémy</given-names></name></person-group><article-title>﻿The identity of <italic><tp:taxon-name><tp:taxon-name-part taxon-name-part-type="genus" reg="Argyria">Argyria</tp:taxon-name-part><tp:taxon-name-part taxon-name-part-type="species" reg="lacteella">lacteella</tp:taxon-name-part></tp:taxon-name></italic> (Fabricius, 1794) (<tp:taxon-name><tp:taxon-name-part taxon-name-part-type="order">Lepidoptera</tp:taxon-name-part></tp:taxon-name>, <tp:taxon-name><tp:taxon-name-part taxon-name-part-type="superfamily">Pyraloidea</tp:taxon-name-part></tp:taxon-name>, <tp:taxon-name><tp:taxon-name-part taxon-name-part-type="subfamily">Crambinae</tp:taxon-name-part></tp:taxon-name>), synonyms, and related species revealed by morphology and DNA capture in type specimens</article-title><source>Zookeys</source><day>07</day><month>02</month><year>2023</year><volume>1146</volume><fpage>1</fpage><lpage>42</lpage><pub-id pub-id-type="doi">10.3897/zookeys.1146.96099</pub-id></mixed-citation></tp:treatment-meta><tp:nomenclature><label>﻿</label><tp:taxon-name>
              <object-id xmlns:xlink="http://www.w3.org/1999/xlink" content-type="arpha" xlink:type="simple">073458B5-2643-5501-8879-94D08B834582</object-id>
              <tp:taxon-name-part taxon-name-part-type="genus" reg="Argyria">Argyria</tp:taxon-name-part>
              <tp:taxon-name-part taxon-name-part-type="species" reg="lacteella">lacteella</tp:taxon-name-part>
            </tp:taxon-name><tp:taxon-authority>(Fabricius, 1794)</tp:taxon-authority><xref ref-type="fig" rid="F3">Figs 3</xref><xref ref-type="fig" rid="F4">, 4</xref><xref ref-type="fig" rid="F5">, 5</xref><xref ref-type="fig" rid="F6">, 6</xref><xref ref-type="fig" rid="F7">, 7</xref><xref ref-type="fig" rid="F11">, 11</xref><xref ref-type="fig" rid="F17">, 17</xref><xref ref-type="fig" rid="F24">, 24</xref><xref ref-type="fig" rid="F25">, 27</xref><xref ref-type="fig" rid="F26">, 29</xref><xref ref-type="fig" rid="F27">, 33</xref><tp:nomenclature-citation-list><tp:nomenclature-citation><tp:taxon-name>
                  <tp:taxon-name-part taxon-name-part-type="genus" reg="Tinea">Tinea</tp:taxon-name-part>
                  <tp:taxon-name-part taxon-name-part-type="species" reg="lacteella">lacteella</tp:taxon-name-part>
                </tp:taxon-name><comment>Fabricius, 1794: 313. Type locality: “<tp:taxon-name><tp:taxon-name-part taxon-name-part-type="genus" reg="Americae">Americae</tp:taxon-name-part><tp:taxon-name-part taxon-name-part-type="species" reg="insulis">insulis</tp:taxon-name-part></tp:taxon-name>” (USA Virgin Island of Saint Croix; see Remarks). <xref ref-type="bibr" rid="B22">Fernald 1896</xref>: 72, plate V figs 4, 6; <xref ref-type="bibr" rid="B13">Dyar 1903</xref>: 411; <xref ref-type="bibr" rid="B25">Grossbeck 1917</xref>: 126, probably referable to <tp:taxon-name><tp:taxon-name-part taxon-name-part-type="genus" reg="Argyria">A.</tp:taxon-name-part><tp:taxon-name-part taxon-name-part-type="species" reg="gonogramma">gonogramma</tp:taxon-name-part></tp:taxon-name>, see Remarks; <xref ref-type="bibr" rid="B58">Schaus 1940</xref>: 400; <xref ref-type="bibr" rid="B2">Amsel 1956</xref>: 31, pl. 69 fig. 6, part of records, misspelled ‘<tp:taxon-name><tp:taxon-name-part taxon-name-part-type="genus" reg="Tinea"/><tp:taxon-name-part taxon-name-part-type="species" reg="lactella">lactella</tp:taxon-name-part></tp:taxon-name>’; <xref ref-type="bibr" rid="B49">Munroe 1956</xref>: 127; <xref ref-type="bibr" rid="B7">Błeszyński and Collins 1962</xref>: 214; <xref ref-type="bibr" rid="B69">Zimsen 1964</xref>: 579, misspelled ‘<tp:taxon-name><tp:taxon-name-part taxon-name-part-type="genus" reg="Tinea"/><tp:taxon-name-part taxon-name-part-type="species" reg="lactella">lactella</tp:taxon-name-part></tp:taxon-name>’; <xref ref-type="bibr" rid="B38">Kimball 1965</xref>: 234, part of records; <xref ref-type="bibr" rid="B6">Błeszyński 1967</xref>: 96; <xref ref-type="bibr" rid="B33">Jaume 1967</xref>: 2; <xref ref-type="bibr" rid="B12">De la Torre y Callejas 1967</xref>: 20; <xref ref-type="bibr" rid="B1">Alayo and Valdés 1982</xref>: 61; <xref ref-type="bibr" rid="B63">Tan 1984</xref>: 96 et seq., misidentification; <xref ref-type="bibr" rid="B21">Ferguson et al. 1991</xref>: 40, misidentification; <xref ref-type="bibr" rid="B50">Munroe 1995</xref>a: 35; <xref ref-type="bibr" rid="B28">Heppner 2003</xref>: 288, part of the records; <xref ref-type="bibr" rid="B43">Martinez and Brown 2007</xref>: 81, fig. 9, referable to <tp:taxon-name><tp:taxon-name-part taxon-name-part-type="genus" reg="Argyria">A.</tp:taxon-name-part><tp:taxon-name-part taxon-name-part-type="species" reg="gonogramma">gonogramma</tp:taxon-name-part></tp:taxon-name>; <xref ref-type="bibr" rid="B57">Roque-Albelo and Landry 2010</xref>; <xref ref-type="bibr" rid="B59">Scholtens and Solis 2015</xref>: 54; <xref ref-type="bibr" rid="B41">Landry et al. 2020</xref>: 101, fig. 6B; <xref ref-type="bibr" rid="B24">Gibson et al. 2021</xref>: 29.</comment></tp:nomenclature-citation><tp:nomenclature-citation><tp:taxon-name>
                  <tp:taxon-name-part taxon-name-part-type="status">=</tp:taxon-name-part>
                  <tp:taxon-name-part taxon-name-part-type="genus" reg="Pyralis"/>
                  <tp:taxon-name-part taxon-name-part-type="species" reg="albana">albana</tp:taxon-name-part>
                </tp:taxon-name><comment> (Fabricius, 1798 (<tp:taxon-name><tp:taxon-name-part taxon-name-part-type="genus" reg="Pyralis">Pyralis</tp:taxon-name-part></tp:taxon-name>). Unnecessary replacement name. </comment></tp:nomenclature-citation><tp:nomenclature-citation><tp:taxon-name>
                  <tp:taxon-name-part taxon-name-part-type="status">=</tp:taxon-name-part>
                  <tp:taxon-name-part taxon-name-part-type="genus" reg="Zebronia"/>
                  <tp:taxon-name-part taxon-name-part-type="species" reg="abronalis">abronalis</tp:taxon-name-part>
                </tp:taxon-name><comment> Walker, 1859: 969 (<tp:taxon-name><tp:taxon-name-part taxon-name-part-type="genus" reg="Zebronia">Zebronia</tp:taxon-name-part></tp:taxon-name>??). Type locality: Brazil, Rio de Janeiro. </comment></tp:nomenclature-citation><tp:nomenclature-citation><tp:taxon-name>
                  <tp:taxon-name-part taxon-name-part-type="status">=</tp:taxon-name-part>
                  <tp:taxon-name-part taxon-name-part-type="genus" reg="Catharylla"/>
                  <tp:taxon-name-part taxon-name-part-type="species" reg="lusella">lusella</tp:taxon-name-part>
                </tp:taxon-name><comment> (Zeller, 1863: 51) (<tp:taxon-name><tp:taxon-name-part taxon-name-part-type="genus" reg="Catharylla">Catharylla</tp:taxon-name-part></tp:taxon-name>). Type locality: St. Thomas Island [USA Virgin Islands]. Syn. rev. </comment></tp:nomenclature-citation><tp:nomenclature-citation><tp:taxon-name>
                  <tp:taxon-name-part taxon-name-part-type="status">=</tp:taxon-name-part>
                  <tp:taxon-name-part taxon-name-part-type="genus" reg="Argyria"/>
                  <tp:taxon-name-part taxon-name-part-type="species" reg="vestalis">vestalis</tp:taxon-name-part>
                </tp:taxon-name><comment> Butler, 1878: 494, 495. Type locality: Jamaica. Syn. nov. </comment></tp:nomenclature-citation><tp:nomenclature-citation><tp:taxon-name>
                  <tp:taxon-name-part taxon-name-part-type="status">=</tp:taxon-name-part>
                  <tp:taxon-name-part taxon-name-part-type="genus" reg="Argyria"/>
                  <tp:taxon-name-part taxon-name-part-type="species" reg="multifacta">multifacta</tp:taxon-name-part>
                </tp:taxon-name><comment> Dyar, 1914: 317. Type locality: Panama, Porto Bello. Syn. nov. </comment></tp:nomenclature-citation></tp:nomenclature-citation-list></tp:nomenclature><tp:treatment-sec sec-type="type material" id="SECID0ERDBG"><title>Type material examined.</title><p><bold><italic>Lectotype</italic></bold> of <italic><tp:taxon-name><tp:taxon-name-part taxon-name-part-type="genus" reg="Tinea">Tinea</tp:taxon-name-part><tp:taxon-name-part taxon-name-part-type="species" reg="lacteella">lacteella</tp:taxon-name-part></tp:taxon-name></italic> (Fig. <xref ref-type="fig" rid="F3">3</xref>), here designated, with label data as follows: 1- “P. albana | ex Ins: Amer: | ?Schmud?”, 2- “Mus[eum]. S[ehested] &amp; T[oender] L[und], 3- “LECTOTYPE | <italic><tp:taxon-name><tp:taxon-name-part taxon-name-part-type="genus" reg="Tinea">Tinea</tp:taxon-name-part><tp:taxon-name-part taxon-name-part-type="species" reg="lacteella">lacteella</tp:taxon-name-part></tp:taxon-name></italic> | Fabricius, 1794 | Des[ignated] by B. Landry, 2021”; deposited in <named-content xmlns:xlink="http://www.w3.org/1999/xlink" content-type="dwc:institutional_code" xlink:title="Zoological Museum of the University of Copenhagen, Denmark" xlink:href="http://grbio.org/institution/zoological-museum-university-copenhagen" xlink:type="simple">ZMUC</named-content>.</p><p><bold><italic>Holotype</italic></bold> of <italic><tp:taxon-name><tp:taxon-name-part taxon-name-part-type="genus" reg="Zebronia">Zebronia</tp:taxon-name-part></tp:taxon-name></italic>? <italic><tp:taxon-name><tp:taxon-name-part taxon-name-part-type="genus" reg="Zebronia"/><tp:taxon-name-part taxon-name-part-type="species" reg="abronalis">abronalis</tp:taxon-name-part></tp:taxon-name></italic> (Figs <xref ref-type="fig" rid="F4">4</xref>, <xref ref-type="fig" rid="F24">24</xref>), with label data as follows: 1- “Type”, 2- “Rio”, 3- “91”, 4- “Zebronia | Abronalis”, 5- “TYPE LEP: No 1195 | Zebronia ? | abronalis | Walker | HOPE DEP[ARTMEN]T.OXFORD”; deposited in <named-content xmlns:xlink="http://www.w3.org/1999/xlink" content-type="dwc:institutional_code" xlink:title="Oxford University Museum of Natural History, Oxford, UK" xlink:href="http://grbio.org/institution/oxford-university-museum-natural-history" xlink:type="simple">OUMNH</named-content>.</p><p><bold><italic>Holotype</italic></bold> of <italic><tp:taxon-name><tp:taxon-name-part taxon-name-part-type="genus" reg="Catharylla">Catharylla</tp:taxon-name-part><tp:taxon-name-part taxon-name-part-type="species" reg="lusella">lusella</tp:taxon-name-part></tp:taxon-name></italic> (Fig. <xref ref-type="fig" rid="F5">5</xref>), with label data as follows: 1- “Type”, 2- Lusella | Zell[er]. Mon[ograph]. p.51.”, 3- Zell[er]. Coll[ection]. | 1884.”, 4- “♂ | <tp:taxon-name><tp:taxon-name-part taxon-name-part-type="family">Pyralidae</tp:taxon-name-part></tp:taxon-name> | Brit.Mus. | Slide No. | 7092” | DNA voucher <tp:taxon-name><tp:taxon-name-part taxon-name-part-type="order">Lepidoptera</tp:taxon-name-part></tp:taxon-name> B. Landry, n<sup>o</sup> 00158 | NHMUK013696754 | MOLECULAR 215427977; deposited in the <named-content xmlns:xlink="http://www.w3.org/1999/xlink" content-type="dwc:institutional_code" xlink:title="Natural History Museum, London, UK" xlink:href="http://grbio.org/institution/natural-history-museum-london" xlink:type="simple">NHMUK</named-content>.</p><p><bold><italic>Holotype</italic></bold> of <italic><tp:taxon-name><tp:taxon-name-part taxon-name-part-type="genus" reg="Argyria">Argyria</tp:taxon-name-part><tp:taxon-name-part taxon-name-part-type="species" reg="vestalis">vestalis</tp:taxon-name-part></tp:taxon-name></italic> (Fig. <xref ref-type="fig" rid="F6">6</xref>), with label data as follows: 1- “Type”, 2- “Jamaica | 78. 19”, 3- ♂ | Pyralidae | Brit.Mus. | Slide No. | 7093 | NHMUK013696753”; deposited in the <named-content xmlns:xlink="http://www.w3.org/1999/xlink" content-type="dwc:institutional_code" xlink:title="Natural History Museum, London, UK" xlink:href="http://grbio.org/institution/natural-history-museum-london" xlink:type="simple">NHMUK</named-content>.</p><p><bold><italic>Holotype</italic></bold> of <italic><tp:taxon-name><tp:taxon-name-part taxon-name-part-type="genus" reg="Argyria">Argyria</tp:taxon-name-part><tp:taxon-name-part taxon-name-part-type="species" reg="pusillalis">pusillalis</tp:taxon-name-part></tp:taxon-name></italic> variety <italic><tp:taxon-name><tp:taxon-name-part taxon-name-part-type="genus" reg="Argyria"/><tp:taxon-name-part taxon-name-part-type="species" reg="multifacta">multifacta</tp:taxon-name-part></tp:taxon-name></italic> (Fig. <xref ref-type="fig" rid="F7">7</xref>) with label data as follows: 1- “PortoBello | Pan[ama]. Febr[uary]. [19]11 | AugustBusck”, 2- “Type | No.16316 | U.S.N.M.”, 3- “Platytes | multifacta | Type Dyar”, 4- “♀ genitalia | slide 3826 | R W Hodges”, 5- “Genitalia Slide | By RWH ♀ | <abbrev xmlns:xlink="http://www.w3.org/1999/xlink" xlink:title="National Museum of Natural History, Washington, D.C., USA" id="ABBRID0ENKBG" xlink:type="simple">USNM</abbrev> 10,709”; deposited in the <named-content xmlns:xlink="http://www.w3.org/1999/xlink" content-type="dwc:institutional_code" xlink:title="National Museum of Natural History, Washington, D.C., USA" xlink:href="http://grbio.org/institution/smithsonian-institution-national-museum-natural-history" xlink:type="simple">NMNH</named-content>. <bold><italic>Paratypes</italic></bold> of <italic><tp:taxon-name><tp:taxon-name-part taxon-name-part-type="genus" reg="Argyria">Argyria</tp:taxon-name-part><tp:taxon-name-part taxon-name-part-type="species" reg="pusillalis">pusillalis</tp:taxon-name-part></tp:taxon-name></italic> variety <italic><tp:taxon-name><tp:taxon-name-part taxon-name-part-type="genus" reg="Argyria"/><tp:taxon-name-part taxon-name-part-type="species" reg="multifacta">multifacta</tp:taxon-name-part></tp:taxon-name></italic> with label data as follows: 1 ♂: 1- “PortoBello | Pan[ama]. Febr[uary]. [19]11 | AugustBusck”, 2- “♂ genitalia | slide, 29 Apr. ’32 | C.H. #29 | Genitalia slide | By ME ♂ | <abbrev xmlns:xlink="http://www.w3.org/1999/xlink" xlink:title="National Museum of Natural History, Washington, D.C., USA" id="ABBRID0EOLBG" xlink:type="simple">USNM</abbrev> 99,668”; 1 ♀: same data; 5 ♀♀, 2 ♂♂: same data except “Mar[ch]”; 2 ♀♀: 1- “RioTrinidad | Mar[ch]. [19]12 Pan[ama] | ABusck | coll”; 1 ♂: 1- “CorazolC[anal]Z[one] | Pan[ama] 3/24 [19]11 | AugBusck”, 2- “♂ genitalia | slide, 9 June. ’32 | C.H. #83” [slide not found]; deposited in the <named-content xmlns:xlink="http://www.w3.org/1999/xlink" content-type="dwc:institutional_code" xlink:title="National Museum of Natural History, Washington, D.C., USA" xlink:href="http://grbio.org/institution/smithsonian-institution-national-museum-natural-history" xlink:type="simple">NMNH</named-content>. [Note: the Tabernilla (Busck) and Corazol (Crafts) specimens were not found at <named-content xmlns:xlink="http://www.w3.org/1999/xlink" content-type="dwc:institutional_code" xlink:title="National Museum of Natural History, Washington, D.C., USA" xlink:href="http://grbio.org/institution/smithsonian-institution-national-museum-natural-history" xlink:type="simple">NMNH</named-content>]</p></tp:treatment-sec><tp:treatment-sec sec-type="material" id="SECID0E3LBG"><title>Other specimens examined.</title><p>238 specimens (see Suppl. material <xref ref-type="supplementary-material" rid="S2">2</xref>).</p></tp:treatment-sec><tp:treatment-sec sec-type="Morphological diagnosis" id="SECID0EGMBG"><title>Morphological diagnosis.</title><p>This is a small satiny white moth of 9.5–14 mm in wingspan. The forewing brown markings are median triangles on the costa and dorsal margin usually linked by a thin straight line sometimes slightly thicker on the discal cell as a spot, but sometimes inconspicuous, another triangle subapically on costa, usually separated by a thin white line from a short oblique dash anteriorly, and a wavy terminal line (Figs <xref ref-type="fig" rid="F3">3</xref>–<xref ref-type="fig" rid="F6">6</xref>, <xref ref-type="fig" rid="F11">11</xref>). There are also specimens of <italic><tp:taxon-name><tp:taxon-name-part taxon-name-part-type="genus" reg="Argyria">A.</tp:taxon-name-part><tp:taxon-name-part taxon-name-part-type="species" reg="lacteella">lacteella</tp:taxon-name-part></tp:taxon-name></italic> with a complete median fascia (Fig. <xref ref-type="fig" rid="F7">7</xref>) in the South of the distribution of the species, in Panama (holotype of synonym <italic><tp:taxon-name><tp:taxon-name-part taxon-name-part-type="genus" reg="Argyria">A.</tp:taxon-name-part><tp:taxon-name-part taxon-name-part-type="species" reg="multifacta">multifacta</tp:taxon-name-part></tp:taxon-name></italic>), French Guiana, Bolivia, and Brazil. In forewing markings <italic><tp:taxon-name><tp:taxon-name-part taxon-name-part-type="genus" reg="Argyria">A.</tp:taxon-name-part><tp:taxon-name-part taxon-name-part-type="species" reg="lacteella">lacteella</tp:taxon-name-part></tp:taxon-name></italic> differs from <italic><tp:taxon-name><tp:taxon-name-part taxon-name-part-type="genus" reg="Argyria">A.</tp:taxon-name-part><tp:taxon-name-part taxon-name-part-type="species" reg="gonogramma">gonogramma</tp:taxon-name-part></tp:taxon-name></italic> (Figs <xref ref-type="fig" rid="F8">8</xref>, <xref ref-type="fig" rid="F12">12</xref>), which usually has a well-marked darker, blackish-brown spot on the discal cell, linked by a thin, curved line to a short diagonal bar on costa and a thin triangle on the dorsal margin, and without a clear costal triangle subapically. In forewing markings <italic><tp:taxon-name><tp:taxon-name-part taxon-name-part-type="genus" reg="Argyria">A.</tp:taxon-name-part><tp:taxon-name-part taxon-name-part-type="species" reg="lacteella">lacteella</tp:taxon-name-part></tp:taxon-name></italic> is most similar to <italic><tp:taxon-name><tp:taxon-name-part taxon-name-part-type="genus" reg="Argyria">A.</tp:taxon-name-part><tp:taxon-name-part taxon-name-part-type="species" reg="centrifugens">centrifugens</tp:taxon-name-part></tp:taxon-name></italic> (Fig. <xref ref-type="fig" rid="F10">10</xref>), which is generally bigger (14–19 mm in wingspan) and which has the line anteriad to the subapical costal triangle curved to reach the costa at right angle whereas that line in <italic><tp:taxon-name><tp:taxon-name-part taxon-name-part-type="genus" reg="Argyria">A.</tp:taxon-name-part><tp:taxon-name-part taxon-name-part-type="species" reg="lacteella">lacteella</tp:taxon-name-part></tp:taxon-name></italic> runs obliquely into the costa. In male genitalia (Fig. <xref ref-type="fig" rid="F17">17</xref>) this species differs from the most similar <italic><tp:taxon-name><tp:taxon-name-part taxon-name-part-type="genus" reg="Argyria">A.</tp:taxon-name-part><tp:taxon-name-part taxon-name-part-type="species" reg="gonogramma">gonogramma</tp:taxon-name-part></tp:taxon-name></italic> by the basal projection of the valva that is slightly longer and bent mesad at right angle whereas it is just barely curved in <italic><tp:taxon-name><tp:taxon-name-part taxon-name-part-type="genus" reg="Argyria">A.</tp:taxon-name-part><tp:taxon-name-part taxon-name-part-type="species" reg="gonogramma">gonogramma</tp:taxon-name-part></tp:taxon-name></italic> (Figs <xref ref-type="fig" rid="F16">16</xref>, <xref ref-type="fig" rid="F18">18</xref>). The cornuti on the vesica also are smaller and thinner in <italic><tp:taxon-name><tp:taxon-name-part taxon-name-part-type="genus" reg="Argyria">A.</tp:taxon-name-part><tp:taxon-name-part taxon-name-part-type="species" reg="lacteella">lacteella</tp:taxon-name-part></tp:taxon-name></italic> compared to those of <italic><tp:taxon-name><tp:taxon-name-part taxon-name-part-type="genus" reg="Argyria">A.</tp:taxon-name-part><tp:taxon-name-part taxon-name-part-type="species" reg="gonogramma">gonogramma</tp:taxon-name-part></tp:taxon-name></italic>. In female genitalia <italic><tp:taxon-name><tp:taxon-name-part taxon-name-part-type="genus" reg="Argyria">A.</tp:taxon-name-part><tp:taxon-name-part taxon-name-part-type="species" reg="lacteella">lacteella</tp:taxon-name-part></tp:taxon-name></italic> (Figs <xref ref-type="fig" rid="F24">24</xref>, <xref ref-type="fig" rid="F25">27</xref>) is also most similar to <italic><tp:taxon-name><tp:taxon-name-part taxon-name-part-type="genus" reg="Argyria">A.</tp:taxon-name-part><tp:taxon-name-part taxon-name-part-type="species" reg="gonogramma">gonogramma</tp:taxon-name-part></tp:taxon-name></italic> (Fig. <xref ref-type="fig" rid="F25">28</xref>), but <italic><tp:taxon-name><tp:taxon-name-part taxon-name-part-type="genus" reg="Argyria">A.</tp:taxon-name-part><tp:taxon-name-part taxon-name-part-type="species" reg="lacteella">lacteella</tp:taxon-name-part></tp:taxon-name></italic> has two “pockets” anterolateral of the ostium bursae, whereas <italic><tp:taxon-name><tp:taxon-name-part taxon-name-part-type="genus" reg="Argyria">A.</tp:taxon-name-part><tp:taxon-name-part taxon-name-part-type="species" reg="gonogramma">gonogramma</tp:taxon-name-part></tp:taxon-name></italic> has one continuous pocket anterior of the ostium.</p></tp:treatment-sec><tp:treatment-sec sec-type="Molecular results" id="SECID0EFTBG"><title>Molecular results.</title><p>Phylogenetic inference based on COI barcode alignment reveals a large clade grouping the <italic><tp:taxon-name><tp:taxon-name-part taxon-name-part-type="genus" reg="Argyria">A.</tp:taxon-name-part><tp:taxon-name-part taxon-name-part-type="species" reg="lacteella">lacteella</tp:taxon-name-part></tp:taxon-name></italic> samples. This clade is relatively homogeneous since the percentage of divergence within this species remains low with an average of 1.25% (Fig. <xref ref-type="fig" rid="F2">2</xref>). It is then divided into two clades also identified by the species delimitation approaches. The first one is mainly composed of samples from South America, i.e., Brazil, French Guiana, Argentina, Colombia, but also from the Galapagos Islands. The different intraspecific delimitations identified by the species delimitation approaches within this clade are therefore certainly related to geographical divergence. The historical samples originating from Panama and the United States Virgin Islands belong to this clade as well. The barcodes of these samples are not complete (Table <xref ref-type="table" rid="T1">1</xref>), the missing may induce phylogenetic artefacts due to long-branch attraction. A molecular analysis focused on this species including more localities but especially more loci could clarify this situation. The second cluster is composed of a clade of samples from the US on one side and a very large clade of samples from Costa Rica on the other. The latter shows a very low level of variation.</p></tp:treatment-sec><tp:treatment-sec sec-type="distribution" id="SECID0E5TBG"><title>Distribution.</title><p>Widespread in the Western Hemisphere from the US State of Florida north to Alachua County in the north, across Central America and the Antilles, in South America to Argentina in the south, as well as on the Galápagos Islands (Fig. <xref ref-type="fig" rid="F27">33</xref>).</p></tp:treatment-sec><tp:treatment-sec sec-type="remarks" id="SECID0EIUBG"><title>Remarks.</title><p><xref ref-type="bibr" rid="B19">Fabricius (1798)</xref> changed the name of his <italic><tp:taxon-name><tp:taxon-name-part taxon-name-part-type="genus" reg="Tinea"/><tp:taxon-name-part taxon-name-part-type="species" reg="lacteella">lacteella</tp:taxon-name-part></tp:taxon-name></italic> (1794) with another (<italic><tp:taxon-name><tp:taxon-name-part taxon-name-part-type="genus" reg="Argyria"/><tp:taxon-name-part taxon-name-part-type="species" reg="albana">albana</tp:taxon-name-part></tp:taxon-name></italic>). The reason for this is unrecorded and remains unclear, but this is possibly because <xref ref-type="bibr" rid="B19">Fabricius (1798</xref>: 476, spelling it “<italic><tp:taxon-name><tp:taxon-name-part taxon-name-part-type="genus" reg="Tinea"/><tp:taxon-name-part taxon-name-part-type="species" reg="lactella">lactella</tp:taxon-name-part></tp:taxon-name></italic>”) incorrectly considered <italic><tp:taxon-name><tp:taxon-name-part taxon-name-part-type="genus" reg="Tinea"/><tp:taxon-name-part taxon-name-part-type="species" reg="lacteella">lacteella</tp:taxon-name-part></tp:taxon-name></italic> to be a homonym of <italic><tp:taxon-name><tp:taxon-name-part taxon-name-part-type="genus" reg="Tinea">Tinea</tp:taxon-name-part><tp:taxon-name-part taxon-name-part-type="species" reg="lactella">lactella</tp:taxon-name-part></tp:taxon-name></italic> Denis &amp; Schiffermüller, 1775 (a synonym of <italic><tp:taxon-name><tp:taxon-name-part taxon-name-part-type="genus" reg="Endrosis">Endrosis</tp:taxon-name-part><tp:taxon-name-part taxon-name-part-type="species" reg="sarcitrella">sarcitrella</tp:taxon-name-part></tp:taxon-name></italic> (Linnaeus)). Also, he may have corrected ‘improper’ names as in his treatments of <italic><tp:taxon-name><tp:taxon-name-part taxon-name-part-type="genus" reg="Tinea">Tinea</tp:taxon-name-part><tp:taxon-name-part taxon-name-part-type="species" reg="compositella">compositella</tp:taxon-name-part></tp:taxon-name></italic> Fabricius, 1794 and <italic><tp:taxon-name><tp:taxon-name-part taxon-name-part-type="genus" reg="Tinea">T.</tp:taxon-name-part><tp:taxon-name-part taxon-name-part-type="species" reg="tapetzella">tapetzella</tp:taxon-name-part></tp:taxon-name></italic> Linnaeus, 1758, both without putative ‘homonyms’ and respectively renamed <italic><tp:taxon-name><tp:taxon-name-part taxon-name-part-type="genus" reg="Pyralis">Pyralis</tp:taxon-name-part><tp:taxon-name-part taxon-name-part-type="species" reg="composana">composana</tp:taxon-name-part></tp:taxon-name></italic> and <italic><tp:taxon-name><tp:taxon-name-part taxon-name-part-type="genus" reg="Pyralis">P.</tp:taxon-name-part><tp:taxon-name-part taxon-name-part-type="species" reg="tapezana">tapezana</tp:taxon-name-part></tp:taxon-name></italic> (Fabricius, 1798: 480), or he felt that the exact orthography of any name was not so important.</p><p>The first label associated with the lectotype of <italic><tp:taxon-name><tp:taxon-name-part taxon-name-part-type="genus" reg="Argyria">A.</tp:taxon-name-part><tp:taxon-name-part taxon-name-part-type="species" reg="lacteella">lacteella</tp:taxon-name-part></tp:taxon-name></italic> (Fig. <xref ref-type="fig" rid="F3">3</xref>) reads “P[yralis]. <tp:taxon-name><tp:taxon-name-part taxon-name-part-type="genus" reg="Argyria"/><tp:taxon-name-part taxon-name-part-type="species" reg="albana">albana</tp:taxon-name-part></tp:taxon-name> | ex Ins. Amer: | Schmidt”. The second line of this label means “from the American Islands” while the name of the third line refers to the collector of the specimen, who, according to <xref ref-type="bibr" rid="B69">Zimsen (1964)</xref> was either Adam Levin Smidt, a custom-house officer, or Johan Christian Schmidt, a surgeon. Both lived on the island of St Croix, which was at that time a Danish possession (T. Pape, pers. comm. to BL, 18 August 2022). The second label associated with this type specimen refers to the collection of Ove Ramel Sehested and Niels Tønder Lund who lived in Copenhagen and were pupils and friends of Fabricius (<xref ref-type="bibr" rid="B3">Baixeras and Karsholt 2011</xref>).</p><fig id="F3" position="float" orientation="portrait"><object-id xmlns:xlink="http://www.w3.org/1999/xlink" content-type="doi" xlink:type="simple">10.3897/zookeys.1146.96099.figure3</object-id><object-id xmlns:xlink="http://www.w3.org/1999/xlink" content-type="arpha" xlink:type="simple">2EE18232-30E4-52FE-B8E2-F90DBA42B318</object-id><label>Figure 3.</label><caption><p>Lectotype of <italic><tp:taxon-name><tp:taxon-name-part taxon-name-part-type="genus" reg="Tinea">Tinea</tp:taxon-name-part><tp:taxon-name-part taxon-name-part-type="species" reg="lacteella">lacteella</tp:taxon-name-part></tp:taxon-name></italic> Fabricius, 1794 (copyright of Natural History Museum of Denmark, <named-content xmlns:xlink="http://www.w3.org/1999/xlink" content-type="dwc:institutional_code" xlink:title="Zoological Museum of the University of Copenhagen, Denmark" xlink:href="http://grbio.org/institution/zoological-museum-university-copenhagen" xlink:type="simple">ZMUC</named-content>). Scale bar: 1 mm.</p></caption><graphic xmlns:xlink="http://www.w3.org/1999/xlink" xlink:href="zookeys-1146-001_article-96099__-g003.jpg" position="float" orientation="portrait" xlink:type="simple" id="oo_806267.jpg"><uri content-type="original_file" xlink:type="simple">https://binary.pensoft.net/fig/806267</uri></graphic></fig><p>The locality of origin is an additional complication associated with <italic><tp:taxon-name><tp:taxon-name-part taxon-name-part-type="genus" reg="Argyria">A.</tp:taxon-name-part><tp:taxon-name-part taxon-name-part-type="species" reg="lacteella">lacteella</tp:taxon-name-part></tp:taxon-name></italic>. The locality of Fabricius’ <italic><tp:taxon-name><tp:taxon-name-part taxon-name-part-type="genus" reg="Pyralis">Pyralis</tp:taxon-name-part><tp:taxon-name-part taxon-name-part-type="species" reg="albana">albana</tp:taxon-name-part></tp:taxon-name></italic> (1798) is mentioned as “<italic><tp:taxon-name><tp:taxon-name-part taxon-name-part-type="genus" reg="Americae">Americae</tp:taxon-name-part><tp:taxon-name-part taxon-name-part-type="species" reg="insulis">insulis</tp:taxon-name-part></tp:taxon-name></italic>” [American islands] whereas that of <italic><tp:taxon-name><tp:taxon-name-part taxon-name-part-type="genus" reg="Argyria">A.</tp:taxon-name-part><tp:taxon-name-part taxon-name-part-type="species" reg="lacteella">lacteella</tp:taxon-name-part></tp:taxon-name></italic> (1794) is “<italic><tp:taxon-name><tp:taxon-name-part taxon-name-part-type="genus" reg="Americae">Americae</tp:taxon-name-part><tp:taxon-name-part taxon-name-part-type="species" reg="meridionalis">meridionalis</tp:taxon-name-part><tp:taxon-name-part taxon-name-part-type="subspecies" reg="arboretis">arboretis</tp:taxon-name-part></tp:taxon-name></italic>” [South American arboretum]. Given that “Dr. Pflug” is mentioned in the original description of <italic><tp:taxon-name><tp:taxon-name-part taxon-name-part-type="genus" reg="Argyria">A.</tp:taxon-name-part><tp:taxon-name-part taxon-name-part-type="species" reg="lacteella">lacteella</tp:taxon-name-part></tp:taxon-name></italic>, it is reasonable to conclude that “<italic><tp:taxon-name><tp:taxon-name-part taxon-name-part-type="genus" reg="Americae">Americae</tp:taxon-name-part><tp:taxon-name-part taxon-name-part-type="species" reg="insulis">insulis</tp:taxon-name-part></tp:taxon-name></italic>” was a correction for “<italic><tp:taxon-name><tp:taxon-name-part taxon-name-part-type="genus" reg="Americae">Americae</tp:taxon-name-part><tp:taxon-name-part taxon-name-part-type="species" reg="meridionalis">meridionalis</tp:taxon-name-part><tp:taxon-name-part taxon-name-part-type="subspecies" reg="arboretis">arboretis</tp:taxon-name-part></tp:taxon-name></italic>”. This is because Paul Gottfrid Pflug (1741–1789), a medical doctor, lived in the Caribbean island of Saint Croix (United States Virgin Islands) during the last five years of his life, where he collected insects that he sent to Denmark. He is mentioned often by Fabricius as a specimen collector (O. Karsholt, pers. comm. to BL, 3 June 2021). Therefore, <italic><tp:taxon-name><tp:taxon-name-part taxon-name-part-type="genus" reg="Argyria">A.</tp:taxon-name-part><tp:taxon-name-part taxon-name-part-type="species" reg="lacteella">lacteella</tp:taxon-name-part></tp:taxon-name></italic>/<italic><tp:taxon-name><tp:taxon-name-part taxon-name-part-type="genus" reg="Argyria"/><tp:taxon-name-part taxon-name-part-type="species" reg="albana">albana</tp:taxon-name-part></tp:taxon-name></italic> is from an American island (<italic><tp:taxon-name><tp:taxon-name-part taxon-name-part-type="genus" reg="Americae">Americae</tp:taxon-name-part><tp:taxon-name-part taxon-name-part-type="species" reg="insulis">insulis</tp:taxon-name-part></tp:taxon-name></italic>) that is probably Saint Croix.</p><p>As confirmed by Copenhagen Museum former curator Ole Karsholt and present curator Thomas Pape, only one type specimen presently exists for <italic><tp:taxon-name><tp:taxon-name-part taxon-name-part-type="genus" reg="Americae"/><tp:taxon-name-part taxon-name-part-type="species" reg="lacteella">lacteella</tp:taxon-name-part></tp:taxon-name></italic>/<italic><tp:taxon-name><tp:taxon-name-part taxon-name-part-type="genus" reg="Americae"/><tp:taxon-name-part taxon-name-part-type="species" reg="albana">albana</tp:taxon-name-part></tp:taxon-name></italic> (Fig. <xref ref-type="fig" rid="F1">1</xref>) and because <italic><tp:taxon-name><tp:taxon-name-part taxon-name-part-type="genus" reg="Americae"/><tp:taxon-name-part taxon-name-part-type="species" reg="albana">albana</tp:taxon-name-part></tp:taxon-name></italic> is best considered as an unjustified replacement name, the type of <italic><tp:taxon-name><tp:taxon-name-part taxon-name-part-type="genus" reg="Pyralis">Pyralis</tp:taxon-name-part><tp:taxon-name-part taxon-name-part-type="species" reg="albana">albana</tp:taxon-name-part></tp:taxon-name></italic> Fabricius, 1798 is the same as that of <italic><tp:taxon-name><tp:taxon-name-part taxon-name-part-type="genus" reg="Tinea">Tinea</tp:taxon-name-part><tp:taxon-name-part taxon-name-part-type="species" reg="lacteella">lacteella</tp:taxon-name-part></tp:taxon-name></italic> Fabricius, 1794. This specimen is without an abdomen and is designated as the lectotype upon the recommendation of curator T. Pape, who wrote (pers. comm. to BL, 7 June 2021): “As Fabricius does not indicate the number of specimens, I would consider a lectotype designation as appropriate, unless this has already been done by referring to this specimen as “the type” or something similar.” Such a designation also serves to stabilise the identity of the species name laden with confusion caused by Fabricius himself.</p><p>The type specimen of <italic><tp:taxon-name><tp:taxon-name-part taxon-name-part-type="genus" reg="Argyria">A.</tp:taxon-name-part><tp:taxon-name-part taxon-name-part-type="species" reg="lacteella">lacteella</tp:taxon-name-part></tp:taxon-name></italic> (Fig. <xref ref-type="fig" rid="F3">3</xref>) is badly rubbed, lacking most scales on the head, and some on the thorax and forewings as shown by the denuded anal vein on the right forewing. It also lacks most of the diagnostic brown markings of the forewing, notably the subapical triangle on the costa, but the terminal zigzagging brown line is almost complete and there are a few brown scales in the position of the median spot and fewer brown scales still on the dorsal margin medially.</p><p><xref ref-type="bibr" rid="B50">Munroe (1995</xref>: 35) stated that <italic><tp:taxon-name><tp:taxon-name-part taxon-name-part-type="genus" reg="Argyria">Argyria</tp:taxon-name-part><tp:taxon-name-part taxon-name-part-type="species" reg="abronalis">abronalis</tp:taxon-name-part></tp:taxon-name></italic> is a nomen dubium, but this is incorrect as a female type (Figs <xref ref-type="fig" rid="F4">4</xref>, <xref ref-type="fig" rid="F24">24</xref>) is in the Oxford University Museum of Natural History (also figured at <ext-link xmlns:xlink="http://www.w3.org/1999/xlink" xlink:href="https://www.oumnh.ox.ac.uk/collections-online#/item/oum-catalogue-3393" ext-link-type="uri" xlink:type="simple">https://www.oumnh.ox.ac.uk/collections-online#/item/oum-catalogue-3393</ext-link>). The forewing markings, female genitalia morphology and DNA barcode all concur to validate the synonymy of <italic><tp:taxon-name><tp:taxon-name-part taxon-name-part-type="genus" reg="Argyria">A.</tp:taxon-name-part><tp:taxon-name-part taxon-name-part-type="species" reg="abronalis">abronalis</tp:taxon-name-part></tp:taxon-name></italic> with <italic><tp:taxon-name><tp:taxon-name-part taxon-name-part-type="genus" reg="Argyria">A.</tp:taxon-name-part><tp:taxon-name-part taxon-name-part-type="species" reg="lacteella">lacteella</tp:taxon-name-part></tp:taxon-name></italic>. The species was described from the female sex, without indication or indirect evidence of more than one specimen; therefore, the <named-content xmlns:xlink="http://www.w3.org/1999/xlink" content-type="dwc:institutional_code" xlink:title="Oxford University Museum of Natural History, Oxford, UK" xlink:href="http://grbio.org/institution/oxford-university-museum-natural-history" xlink:type="simple">OUMNH</named-content> specimen is considered the holotype.</p><fig id="F4" position="float" orientation="portrait"><object-id xmlns:xlink="http://www.w3.org/1999/xlink" content-type="doi" xlink:type="simple">10.3897/zookeys.1146.96099.figure4</object-id><object-id xmlns:xlink="http://www.w3.org/1999/xlink" content-type="arpha" xlink:type="simple">51549856-BA19-5A3F-8B0C-3CF15371F60B</object-id><label>Figure 4.</label><caption><p>Holotype of <italic><tp:taxon-name><tp:taxon-name-part taxon-name-part-type="genus" reg="Argyria">Argyria</tp:taxon-name-part><tp:taxon-name-part taxon-name-part-type="species" reg="lacteella">lacteella</tp:taxon-name-part></tp:taxon-name></italic> synonym. <tp:taxon-name><tp:taxon-name-part taxon-name-part-type="genus" reg="Zebronia">Zebronia</tp:taxon-name-part><tp:taxon-name-part taxon-name-part-type="authority">?</tp:taxon-name-part><tp:taxon-name-part taxon-name-part-type="uncertainty-rank">?</tp:taxon-name-part><tp:taxon-name-part taxon-name-part-type="species" reg="abronalis">abronalis</tp:taxon-name-part></tp:taxon-name> Walker, 1859 (Oxford University Museum of Natural History; <named-content xmlns:xlink="http://www.w3.org/1999/xlink" content-type="dwc:institutional_code" xlink:title="Oxford University Museum of Natural History, Oxford, UK" xlink:href="http://grbio.org/institution/oxford-university-museum-natural-history" xlink:type="simple">OUMNH</named-content>). Scale bar: 10 mm.</p></caption><graphic xmlns:xlink="http://www.w3.org/1999/xlink" xlink:href="zookeys-1146-001_article-96099__-g004.jpg" position="float" orientation="portrait" xlink:type="simple" id="oo_806268.jpg"><uri content-type="original_file" xlink:type="simple">https://binary.pensoft.net/fig/806268</uri></graphic></fig><p>The original description of <italic><tp:taxon-name><tp:taxon-name-part taxon-name-part-type="genus" reg="Catharylla">Catharylla</tp:taxon-name-part><tp:taxon-name-part taxon-name-part-type="species" reg="lusella">lusella</tp:taxon-name-part></tp:taxon-name></italic><xref ref-type="bibr" rid="B66">Zeller (1863)</xref> explicitly mentioned one female only, described from the island of Saint Thomas, US Virgin Islands. Thus, the male sign on this holotype’s slide number label is incorrect (Fig. <xref ref-type="fig" rid="F5">5</xref>). The specimen was dissected and although the genitalia dissection was not thoroughly cleaned, the visible morphological characters agree with those of <italic><tp:taxon-name><tp:taxon-name-part taxon-name-part-type="genus" reg="Argyria">A.</tp:taxon-name-part><tp:taxon-name-part taxon-name-part-type="species" reg="lacteella">lacteella</tp:taxon-name-part></tp:taxon-name></italic>. The forewing markings lack the median triangle of the dorsal margin and any indication of a median transverse line, as in the holotype of <italic><tp:taxon-name><tp:taxon-name-part taxon-name-part-type="genus" reg="Argyria">A.</tp:taxon-name-part><tp:taxon-name-part taxon-name-part-type="species" reg="lacteella">lacteella</tp:taxon-name-part></tp:taxon-name></italic>, but the subapical triangle on the costa and especially the COI barcode obtained clearly show that <italic><tp:taxon-name><tp:taxon-name-part taxon-name-part-type="genus" reg="Catharylla">C.</tp:taxon-name-part><tp:taxon-name-part taxon-name-part-type="species" reg="lusella">lusella</tp:taxon-name-part></tp:taxon-name></italic> syn. rev., should be considered a synonym of <italic><tp:taxon-name><tp:taxon-name-part taxon-name-part-type="genus" reg="Argyria">A.</tp:taxon-name-part><tp:taxon-name-part taxon-name-part-type="species" reg="lacteella">lacteella</tp:taxon-name-part></tp:taxon-name></italic>. The name had been synonymised by <xref ref-type="bibr" rid="B22">Fernald (1896)</xref>, considered a synonym also by <xref ref-type="bibr" rid="B58">Schaus (1940)</xref>, but considered valid again by <xref ref-type="bibr" rid="B7">Błeszyński and Collins (1962)</xref> and <xref ref-type="bibr" rid="B50">Munroe (1995</xref>; misspelled “<italic>lusalla</italic>”).</p><fig id="F5" position="float" orientation="portrait"><object-id xmlns:xlink="http://www.w3.org/1999/xlink" content-type="doi" xlink:type="simple">10.3897/zookeys.1146.96099.figure5</object-id><object-id xmlns:xlink="http://www.w3.org/1999/xlink" content-type="arpha" xlink:type="simple">BCA90E0A-069C-58F6-AB94-6831C1BCF29C</object-id><label>Figure 5.</label><caption><p>Holotype of <italic><tp:taxon-name><tp:taxon-name-part taxon-name-part-type="genus" reg="Argyria">Argyria</tp:taxon-name-part><tp:taxon-name-part taxon-name-part-type="species" reg="lacteella">lacteella</tp:taxon-name-part></tp:taxon-name></italic> synonym. <italic><tp:taxon-name><tp:taxon-name-part taxon-name-part-type="genus" reg="Catharylla">Catharylla</tp:taxon-name-part><tp:taxon-name-part taxon-name-part-type="species" reg="lusella">lusella</tp:taxon-name-part></tp:taxon-name></italic> Zeller, 1863 (<named-content xmlns:xlink="http://www.w3.org/1999/xlink" content-type="dwc:institutional_code" xlink:title="Natural History Museum, London, UK" xlink:href="http://grbio.org/institution/natural-history-museum-london" xlink:type="simple">NHMUK</named-content> Trustees of the Natural History Museum).</p></caption><graphic xmlns:xlink="http://www.w3.org/1999/xlink" xlink:href="zookeys-1146-001_article-96099__-g005.jpg" position="float" orientation="portrait" xlink:type="simple" id="oo_806269.jpg"><uri content-type="original_file" xlink:type="simple">https://binary.pensoft.net/fig/806269</uri></graphic></fig><p>The original description of <italic><tp:taxon-name><tp:taxon-name-part taxon-name-part-type="genus" reg="Argyria">Argyria</tp:taxon-name-part><tp:taxon-name-part taxon-name-part-type="species" reg="vestalis">vestalis</tp:taxon-name-part></tp:taxon-name></italic> does not mention more than one specimen and the <named-content xmlns:xlink="http://www.w3.org/1999/xlink" content-type="dwc:institutional_code" xlink:title="Natural History Museum, London, UK" xlink:href="http://grbio.org/institution/natural-history-museum-london" xlink:type="simple">NHMUK</named-content> does not hold additional specimens with these label data; therefore, this specimen is considered the unique holotype. It is a lightly marked, damaged, dissected male (Fig. <xref ref-type="fig" rid="F6">6</xref>); the dissection clearly shows the curved projection at the base of the valva that is diagnostic for <italic><tp:taxon-name><tp:taxon-name-part taxon-name-part-type="genus" reg="Argyria">A.</tp:taxon-name-part><tp:taxon-name-part taxon-name-part-type="species" reg="lacteella">lacteella</tp:taxon-name-part></tp:taxon-name></italic>; therefore, the name <italic><tp:taxon-name><tp:taxon-name-part taxon-name-part-type="genus" reg="Argyria">A.</tp:taxon-name-part><tp:taxon-name-part taxon-name-part-type="species" reg="vestalis">vestalis</tp:taxon-name-part></tp:taxon-name></italic> syn. nov. is considered a synonym of <italic><tp:taxon-name><tp:taxon-name-part taxon-name-part-type="genus" reg="Argyria">A.</tp:taxon-name-part><tp:taxon-name-part taxon-name-part-type="species" reg="lacteella">lacteella</tp:taxon-name-part></tp:taxon-name></italic>.</p><fig id="F6" position="float" orientation="portrait"><object-id xmlns:xlink="http://www.w3.org/1999/xlink" content-type="doi" xlink:type="simple">10.3897/zookeys.1146.96099.figure6</object-id><object-id xmlns:xlink="http://www.w3.org/1999/xlink" content-type="arpha" xlink:type="simple">E4242570-12B2-5C5D-A8F5-D7817386D3FD</object-id><label>Figure 6.</label><caption><p>Holotype of <italic><tp:taxon-name><tp:taxon-name-part taxon-name-part-type="genus" reg="Argyria">Argyria</tp:taxon-name-part><tp:taxon-name-part taxon-name-part-type="species" reg="lacteella">lacteella</tp:taxon-name-part></tp:taxon-name></italic> synonym. <italic><tp:taxon-name><tp:taxon-name-part taxon-name-part-type="genus" reg="Argyria">Argyria</tp:taxon-name-part><tp:taxon-name-part taxon-name-part-type="species" reg="vestalis">vestalis</tp:taxon-name-part></tp:taxon-name></italic> Butler, 1878 (<named-content xmlns:xlink="http://www.w3.org/1999/xlink" content-type="dwc:institutional_code" xlink:title="Natural History Museum, London, UK" xlink:href="http://grbio.org/institution/natural-history-museum-london" xlink:type="simple">NHMUK</named-content> Trustees of the Natural History Museum).</p></caption><graphic xmlns:xlink="http://www.w3.org/1999/xlink" xlink:href="zookeys-1146-001_article-96099__-g006.jpg" position="float" orientation="portrait" xlink:type="simple" id="oo_806270.jpg"><uri content-type="original_file" xlink:type="simple">https://binary.pensoft.net/fig/806270</uri></graphic></fig><p><italic><tp:taxon-name><tp:taxon-name-part taxon-name-part-type="genus" reg="Argyria">Argyria</tp:taxon-name-part><tp:taxon-name-part taxon-name-part-type="species" reg="multifacta">multifacta</tp:taxon-name-part></tp:taxon-name></italic> was described as a variety of <italic><tp:taxon-name><tp:taxon-name-part taxon-name-part-type="genus" reg="Argyria">A.</tp:taxon-name-part><tp:taxon-name-part taxon-name-part-type="species" reg="pusillalis">pusillalis</tp:taxon-name-part></tp:taxon-name></italic> for which “All the specimens have the median band continuous across the wing” (<xref ref-type="bibr" rid="B15">Dyar 1914</xref>: 317). Among a series of specimens mentioned from several localities in the Panama Canal zone, one is recorded as Type with the type number and label data mentioned above (Fig. <xref ref-type="fig" rid="F7">7</xref>). Although this holotype shows a conspicuous and almost continuous median band on the forewing, thus revealing strong variation in that respect in the species, other wing characters, size, and the COI barcode data point to the synonymy of <italic><tp:taxon-name><tp:taxon-name-part taxon-name-part-type="genus" reg="Argyria">A.</tp:taxon-name-part><tp:taxon-name-part taxon-name-part-type="species" reg="multifacta">multifacta</tp:taxon-name-part></tp:taxon-name></italic> syn. nov. with <italic><tp:taxon-name><tp:taxon-name-part taxon-name-part-type="genus" reg="Argyria">A.</tp:taxon-name-part><tp:taxon-name-part taxon-name-part-type="species" reg="lacteella">lacteella</tp:taxon-name-part></tp:taxon-name></italic>.</p><fig id="F7" position="float" orientation="portrait"><object-id xmlns:xlink="http://www.w3.org/1999/xlink" content-type="doi" xlink:type="simple">10.3897/zookeys.1146.96099.figure7</object-id><object-id xmlns:xlink="http://www.w3.org/1999/xlink" content-type="arpha" xlink:type="simple">E7A08AEC-554C-5E5B-AAA4-BF3D6535EB50</object-id><label>Figure 7.</label><caption><p>Holotype of <italic><tp:taxon-name><tp:taxon-name-part taxon-name-part-type="genus" reg="Argyria">Argyria</tp:taxon-name-part><tp:taxon-name-part taxon-name-part-type="species" reg="lacteella">lacteella</tp:taxon-name-part></tp:taxon-name></italic> synonym. <italic><tp:taxon-name><tp:taxon-name-part taxon-name-part-type="genus" reg="Argyria">Argyria</tp:taxon-name-part><tp:taxon-name-part taxon-name-part-type="species" reg="pusillalis">pusillalis</tp:taxon-name-part></tp:taxon-name></italic> variety <italic><tp:taxon-name><tp:taxon-name-part taxon-name-part-type="genus" reg="Argyria"/><tp:taxon-name-part taxon-name-part-type="species" reg="multifacta">multifacta</tp:taxon-name-part></tp:taxon-name></italic> Dyar, 1914 (<named-content xmlns:xlink="http://www.w3.org/1999/xlink" content-type="dwc:institutional_code" xlink:title="National Museum of Natural History, Washington, D.C., USA" xlink:href="http://grbio.org/institution/smithsonian-institution-national-museum-natural-history" xlink:type="simple">NMNH</named-content>; wingspan: 12 mm).</p></caption><graphic xmlns:xlink="http://www.w3.org/1999/xlink" xlink:href="zookeys-1146-001_article-96099__-g007.jpg" position="float" orientation="portrait" xlink:type="simple" id="oo_806271.jpg"><uri content-type="original_file" xlink:type="simple">https://binary.pensoft.net/fig/806271</uri></graphic></fig><p>This species evidently became established in Florida, USA in the 1970s and consequently, earlier records from Florida (<xref ref-type="bibr" rid="B25">Grossbeck 1917</xref>; <xref ref-type="bibr" rid="B38">Kimball 1965</xref>) are believed to be wrong and referable to <italic><tp:taxon-name><tp:taxon-name-part taxon-name-part-type="genus" reg="Argyria">A.</tp:taxon-name-part><tp:taxon-name-part taxon-name-part-type="species" reg="gonogramma">gonogramma</tp:taxon-name-part></tp:taxon-name></italic>. The earliest specimen known to us was collected in Miami-Dade County, Fuchs Hammock near Homestead, by T.S. Dickel on 31 August 1979 (<abbrev xmlns:xlink="http://www.w3.org/1999/xlink" content-type="institution" xlink:title="McGuire Center for Lepidoptera and Biodiversity, Gainesville, Florida, USA" id="ABBRID0EKOAI" xlink:type="simple">MGCL</abbrev> catalogue no. 1112898, slide 6219, deposited in <named-content xmlns:xlink="http://www.w3.org/1999/xlink" content-type="dwc:institutional_code" xlink:title="Florida State Collection of Arthropods, Gainesville, Florida, USA" xlink:href="http://grbio.org/institution/florida-state-collection-arthropods-museum-entomology" xlink:type="simple">FSCA</named-content>). The species rapidly spread across the state, as shown by first collection years in other vouchered counties: 1983: Highlands, Monroe, Orange; 1986: Collier, Manatee; 1987: Volusia; 1988: Lee; 1990: Pinellas; 1991: Hernando; 2000: Brevard; 2003: Marion; 2005: Alachua; 2012: Indian River; 2013: Levy (<named-content xmlns:xlink="http://www.w3.org/1999/xlink" content-type="dwc:institutional_code" xlink:title="Florida State Collection of Arthropods, Gainesville, Florida, USA" xlink:href="http://grbio.org/institution/florida-state-collection-arthropods-museum-entomology" xlink:type="simple">FSCA</named-content>, <abbrev xmlns:xlink="http://www.w3.org/1999/xlink" content-type="institution" xlink:title="McGuire Center for Lepidoptera and Biodiversity, Gainesville, Florida, USA" id="ABBRID0EZOAI" xlink:type="simple">MGCL</abbrev>). The collection of <italic><tp:taxon-name><tp:taxon-name-part taxon-name-part-type="genus" reg="Argyria">A.</tp:taxon-name-part><tp:taxon-name-part taxon-name-part-type="species" reg="gonogramma">gonogramma</tp:taxon-name-part></tp:taxon-name></italic> in Florida decades before <italic><tp:taxon-name><tp:taxon-name-part taxon-name-part-type="genus" reg="Argyria">A.</tp:taxon-name-part><tp:taxon-name-part taxon-name-part-type="species" reg="lacteella">lacteella</tp:taxon-name-part></tp:taxon-name></italic> strongly suggests that the latter species is non-native and that it invaded in the given time frame (see Remarks for <italic><tp:taxon-name><tp:taxon-name-part taxon-name-part-type="genus" reg="Argyria">A.</tp:taxon-name-part><tp:taxon-name-part taxon-name-part-type="species" reg="gonogramma">gonogramma</tp:taxon-name-part></tp:taxon-name></italic>).</p><p><xref ref-type="bibr" rid="B2">Amsel (1956</xref>: 31, pl. 69 fig. 6) mentions the species from specimens sporting a wingspan of 12–18 mm, and although his illustration probably represents <italic><tp:taxon-name><tp:taxon-name-part taxon-name-part-type="genus" reg="Argyria">A.</tp:taxon-name-part><tp:taxon-name-part taxon-name-part-type="species" reg="lacteella">lacteella</tp:taxon-name-part></tp:taxon-name></italic>, no specimens examined of that species were found to reach a wingspan of more than 14 mm.</p><p>The vesica of a male specimen from Florida, USA (not illustrated here) was successfully everted by J. Baixeras, who wrote the following to BL on 17 October 2022: “After a lot of manipulation I was able to evert what seems like a rather tubular vesica bearing a single row of non-deciduous cornuti tightly arranged like in a “gun charger” mode. The vesica seems to be somewhat convoluted at the base (I do not think it an artefact), then straight. The cornuti are extended all over the length of the vesica except in the terminal part, close to the genital opening. The basal convolution is interesting and, if my surmise is correct, should be correlated with some structure in the female, either a pocket, broadening sclerotisation or, in some cases, some corrugated area allowing expansion during insertion.” The basal convoluted bend at the base of the vesica reflects the shape of the basal section of the female ductus bursae, which is indeed corrugated (Figs <xref ref-type="fig" rid="F24">24</xref>, <xref ref-type="fig" rid="F25">27</xref>).</p></tp:treatment-sec><tp:treatment-sec><!--Section generated to contain objects referenced in tp:taxon-treatment.--><fig id="F11" position="float" orientation="portrait"><object-id xmlns:xlink="http://www.w3.org/1999/xlink" content-type="doi" xlink:type="simple">10.3897/zookeys.1146.96099.figure11</object-id><object-id xmlns:xlink="http://www.w3.org/1999/xlink" content-type="arpha" xlink:type="simple">0A4F3C8C-5EA9-5138-AA9A-4172B6D8BB86</object-id><label>Figure 11.</label><caption><p>Habitus of additional <italic><tp:taxon-name><tp:taxon-name-part taxon-name-part-type="genus" reg="Argyria">Argyria</tp:taxon-name-part></tp:taxon-name></italic> specimen. <italic><tp:taxon-name><tp:taxon-name-part taxon-name-part-type="genus" reg="Argyria">Argyria</tp:taxon-name-part><tp:taxon-name-part taxon-name-part-type="species" reg="lacteella">lacteella</tp:taxon-name-part></tp:taxon-name></italic> (Florida, Putnam Co., <named-content xmlns:xlink="http://www.w3.org/1999/xlink" content-type="dwc:institutional_code" xlink:title="Florida State Collection of Arthropods, Gainesville, Florida, USA" xlink:href="http://grbio.org/institution/florida-state-collection-arthropods-museum-entomology" xlink:type="simple">FSCA</named-content>). Scale bar: 2.5 mm.</p></caption><graphic xmlns:xlink="http://www.w3.org/1999/xlink" xlink:href="zookeys-1146-001_article-96099__-g011.jpg" position="float" orientation="portrait" xlink:type="simple" id="oo_806275.jpg"><uri content-type="original_file" xlink:type="simple">https://binary.pensoft.net/fig/806275</uri></graphic></fig><fig id="F17" position="float" orientation="portrait"><object-id xmlns:xlink="http://www.w3.org/1999/xlink" content-type="doi" xlink:type="simple">10.3897/zookeys.1146.96099.figure17</object-id><object-id xmlns:xlink="http://www.w3.org/1999/xlink" content-type="arpha" xlink:type="simple">5769A544-99A0-5141-AE6F-F1397B025A08</object-id><label>Figure 17.</label><caption><p>Male genitalia of <italic><tp:taxon-name><tp:taxon-name-part taxon-name-part-type="genus" reg="Argyria">Argyria</tp:taxon-name-part></tp:taxon-name></italic> species. <italic><tp:taxon-name><tp:taxon-name-part taxon-name-part-type="genus" reg="Argyria">Argyria</tp:taxon-name-part><tp:taxon-name-part taxon-name-part-type="species" reg="lacteella">lacteella</tp:taxon-name-part></tp:taxon-name></italic> (Florida, Alachua Co.). In <named-content xmlns:xlink="http://www.w3.org/1999/xlink" content-type="dwc:institutional_code" xlink:title="Florida State Collection of Arthropods, Gainesville, Florida, USA" xlink:href="http://grbio.org/institution/florida-state-collection-arthropods-museum-entomology" xlink:type="simple">FSCA</named-content>. Scale bar: 500 µm.</p></caption><graphic xmlns:xlink="http://www.w3.org/1999/xlink" xlink:href="zookeys-1146-001_article-96099__-g017.jpg" position="float" orientation="portrait" xlink:type="simple" id="oo_806281.jpg"><uri content-type="original_file" xlink:type="simple">https://binary.pensoft.net/fig/806281</uri></graphic></fig><fig id="F24" position="float" orientation="portrait"><object-id xmlns:xlink="http://www.w3.org/1999/xlink" content-type="doi" xlink:type="simple">10.3897/zookeys.1146.96099.figures24-26</object-id><object-id xmlns:xlink="http://www.w3.org/1999/xlink" content-type="arpha" xlink:type="simple">118E609B-5D7C-5FE8-816A-70372186963E</object-id><label>Figures 24–26.</label><caption><p>Female genitalia of <italic><tp:taxon-name><tp:taxon-name-part taxon-name-part-type="genus" reg="Argyria">Argyria</tp:taxon-name-part></tp:taxon-name></italic> species <bold>24</bold><italic><tp:taxon-name><tp:taxon-name-part taxon-name-part-type="genus" reg="Argyria">Argyria</tp:taxon-name-part><tp:taxon-name-part taxon-name-part-type="species" reg="lacteella">lacteella</tp:taxon-name-part></tp:taxon-name></italic> (holotype of <italic><tp:taxon-name><tp:taxon-name-part taxon-name-part-type="genus" reg="Argyria">A.</tp:taxon-name-part><tp:taxon-name-part taxon-name-part-type="species" reg="abronalis">abronalis</tp:taxon-name-part></tp:taxon-name></italic>, with spermatophore inside corpus bursae; <named-content xmlns:xlink="http://www.w3.org/1999/xlink" content-type="dwc:institutional_code" xlink:title="Oxford University Museum of Natural History, Oxford, UK" xlink:href="http://grbio.org/institution/oxford-university-museum-natural-history" xlink:type="simple">OUMNH</named-content>) <bold>25</bold><italic><tp:taxon-name><tp:taxon-name-part taxon-name-part-type="genus" reg="Argyria">A.</tp:taxon-name-part><tp:taxon-name-part taxon-name-part-type="species" reg="diplomochalis">diplomochalis</tp:taxon-name-part></tp:taxon-name></italic> (Anguilla Island, BL 1889, <named-content xmlns:xlink="http://www.w3.org/1999/xlink" content-type="dwc:institutional_code" xlink:title="Carnegie Museum of Natural History, Pittsburgh, USA" xlink:href="http://grbio.org/institution/carnegie-museum-natural-history" xlink:type="simple">CMNH</named-content>) <bold>26</bold><italic><tp:taxon-name><tp:taxon-name-part taxon-name-part-type="genus" reg="Argyria">A.</tp:taxon-name-part><tp:taxon-name-part taxon-name-part-type="species" reg="centrifugens">centrifugens</tp:taxon-name-part></tp:taxon-name></italic> (Colombia, Amazonas, Leticia, <named-content xmlns:xlink="http://www.w3.org/1999/xlink" content-type="dwc:institutional_code" xlink:title="Muséum d’histoire naturelle, Geneva, Switzerland" xlink:href="http://grbio.org/institution/museum-dhistoire-naturelle-6" xlink:type="simple">MHNG</named-content>-ENTO-97427). Scale bars: 250 µm (<bold>24</bold>), 500 µm (<bold>25, 26</bold>).</p></caption><graphic xmlns:xlink="http://www.w3.org/1999/xlink" xlink:href="zookeys-1146-001_article-96099__-g023.jpg" position="float" orientation="portrait" xlink:type="simple" id="oo_806287.jpg"><uri content-type="original_file" xlink:type="simple">https://binary.pensoft.net/fig/806287</uri></graphic></fig><fig id="F25" position="float" orientation="portrait"><object-id xmlns:xlink="http://www.w3.org/1999/xlink" content-type="doi" xlink:type="simple">10.3897/zookeys.1146.96099.figures27-28</object-id><object-id xmlns:xlink="http://www.w3.org/1999/xlink" content-type="arpha" xlink:type="simple">CCB48BC2-0F17-5B57-A068-5FB6FEF901BF</object-id><label>Figures 27, 28.</label><caption><p>Female genitalia of <italic><tp:taxon-name><tp:taxon-name-part taxon-name-part-type="genus" reg="Argyria">Argyria</tp:taxon-name-part></tp:taxon-name></italic> species with ultimate segments cut dorsomedially from base to apex <bold>27</bold><italic><tp:taxon-name><tp:taxon-name-part taxon-name-part-type="genus" reg="Argyria">Argyria</tp:taxon-name-part><tp:taxon-name-part taxon-name-part-type="species" reg="lacteella">lacteella</tp:taxon-name-part></tp:taxon-name></italic> (USA, Florida, Glades Co.) <bold>28</bold><italic><tp:taxon-name><tp:taxon-name-part taxon-name-part-type="genus" reg="Argyria">A.</tp:taxon-name-part><tp:taxon-name-part taxon-name-part-type="species" reg="gonogramma">gonogramma</tp:taxon-name-part></tp:taxon-name></italic> (USA, Florida, Orange Co.). Both in <named-content xmlns:xlink="http://www.w3.org/1999/xlink" content-type="dwc:institutional_code" xlink:title="Florida State Collection of Arthropods, Gainesville, Florida, USA" xlink:href="http://grbio.org/institution/florida-state-collection-arthropods-museum-entomology" xlink:type="simple">FSCA</named-content>. Scale bar: 250 µm.</p></caption><graphic xmlns:xlink="http://www.w3.org/1999/xlink" xlink:href="zookeys-1146-001_article-96099__-g024.jpg" position="float" orientation="portrait" xlink:type="simple" id="oo_806288.jpg"><uri content-type="original_file" xlink:type="simple">https://binary.pensoft.net/fig/806288</uri></graphic></fig><fig id="F26" position="float" orientation="portrait"><object-id xmlns:xlink="http://www.w3.org/1999/xlink" content-type="doi" xlink:type="simple">10.3897/zookeys.1146.96099.figures29-32</object-id><object-id xmlns:xlink="http://www.w3.org/1999/xlink" content-type="arpha" xlink:type="simple">5E67409B-EE0A-5003-88A5-E5221A3255A2</object-id><label>Figures 29–32.</label><caption><p>Heads of <italic><tp:taxon-name><tp:taxon-name-part taxon-name-part-type="genus" reg="Argyria">Argyria</tp:taxon-name-part></tp:taxon-name></italic> specimens <bold>29</bold><italic><tp:taxon-name><tp:taxon-name-part taxon-name-part-type="genus" reg="Argyria">A.</tp:taxon-name-part><tp:taxon-name-part taxon-name-part-type="species" reg="lacteella">lacteella</tp:taxon-name-part></tp:taxon-name></italic> (USA, Florida, Pinellas Co.) <bold>30</bold><italic><tp:taxon-name><tp:taxon-name-part taxon-name-part-type="genus" reg="Argyria">A.</tp:taxon-name-part><tp:taxon-name-part taxon-name-part-type="species" reg="gonogramma">gonogramma</tp:taxon-name-part></tp:taxon-name></italic> (USA, Florida, Levy Co.) <bold>31</bold><italic><tp:taxon-name><tp:taxon-name-part taxon-name-part-type="genus" reg="Argyria">A.</tp:taxon-name-part><tp:taxon-name-part taxon-name-part-type="species" reg="diplomochalis">diplomochalis</tp:taxon-name-part></tp:taxon-name></italic> (US Virgin Islands, St Croix) <bold>32</bold><italic><tp:taxon-name><tp:taxon-name-part taxon-name-part-type="genus" reg="Argyria">A.</tp:taxon-name-part><tp:taxon-name-part taxon-name-part-type="species" reg="centrifugens">centrifugens</tp:taxon-name-part></tp:taxon-name></italic> (Colombia, Amazonas, Leticia). All in <named-content xmlns:xlink="http://www.w3.org/1999/xlink" content-type="dwc:institutional_code" xlink:title="Muséum d’histoire naturelle, Geneva, Switzerland" xlink:href="http://grbio.org/institution/museum-dhistoire-naturelle-6" xlink:type="simple">MHNG</named-content>. Scale bars: 250 µm (<bold>29–31)</bold>, 500 µm (<bold>32</bold>).</p></caption><graphic xmlns:xlink="http://www.w3.org/1999/xlink" xlink:href="zookeys-1146-001_article-96099__-g025.jpg" position="float" orientation="portrait" xlink:type="simple" id="oo_806289.jpg"><uri content-type="original_file" xlink:type="simple">https://binary.pensoft.net/fig/806289</uri></graphic></fig><fig id="F27" position="float" orientation="portrait"><object-id xmlns:xlink="http://www.w3.org/1999/xlink" content-type="doi" xlink:type="simple">10.3897/zookeys.1146.96099.figure33</object-id><object-id xmlns:xlink="http://www.w3.org/1999/xlink" content-type="arpha" xlink:type="simple">6B477D21-9747-52A7-9C5F-39C39472CB64</object-id><label>Figure 33.</label><caption><p>Distribution of <italic><tp:taxon-name><tp:taxon-name-part taxon-name-part-type="genus" reg="Argyria">Argyria</tp:taxon-name-part><tp:taxon-name-part taxon-name-part-type="species" reg="lacteella">lacteella</tp:taxon-name-part></tp:taxon-name></italic> (Fabricius).</p></caption><graphic xmlns:xlink="http://www.w3.org/1999/xlink" xlink:href="zookeys-1146-001_article-96099__-g026.jpg" position="float" orientation="portrait" xlink:type="simple" id="oo_806290.jpg"><uri content-type="original_file" xlink:type="simple">https://binary.pensoft.net/fig/806290</uri></graphic></fig><supplementary-material xmlns:xlink="http://www.w3.org/1999/xlink" id="S2" position="float" orientation="portrait" xlink:type="simple"><object-id content-type="doi" xlink:type="simple">10.3897/zookeys.1146.96099.suppl2</object-id><object-id content-type="zenodo_dep_id" xlink:type="simple">7624341</object-id><object-id content-type="arpha" xlink:type="simple">E0B99899-253E-53D2-9BF1-BDD723F3F512</object-id><label>Supplementary material 2</label><caption><p>Species names, code numbers and collecting data</p></caption><statement content-type="dataType"><label>Data type</label><p>specimens names and collecting data</p></statement><statement content-type="notes"><label>Explanation note</label><p>This table contains the species names, code numbers, and collecting data of all of the specimens examined in this study and that were used to generate the distribution maps.</p></statement><media xlink:href="zookeys-1146-001_article-96099__-s002.xlsx" mimetype="application" mime-subtype="vnd.openxmlformats-officedocument.spreadsheetml.sheet" position="float" orientation="portrait" xlink:type="simple" id="oo_806294.xlsx"><uri content-type="original_file" xlink:type="simple">https://binary.pensoft.net/file/806294</uri></media><permissions><license xlink:type="simple"><license-p>This dataset is made available under the Open Database License (http://opendatacommons.org/licenses/odbl/1.0/). The Open Database License (ODbL) is a license agreement intended to allow users to freely share, modify, and use this Dataset while maintaining this same freedom for others, provided that the original source and author(s) are credited.</license-p></license></permissions><attrib specific-use="authors">Bernard Landry, James Hayden, M. Alma Solis, David C. Lees, Théo Léger, Jérémy Gauthier</attrib></supplementary-material><fig id="F8" position="float" orientation="portrait"><object-id xmlns:xlink="http://www.w3.org/1999/xlink" content-type="doi" xlink:type="simple">10.3897/zookeys.1146.96099.figure8</object-id><object-id xmlns:xlink="http://www.w3.org/1999/xlink" content-type="arpha" xlink:type="simple">9361EE84-284C-5D97-B502-906704FF9C2F</object-id><label>Figure 8.</label><caption><p>Habitus of <italic><tp:taxon-name><tp:taxon-name-part taxon-name-part-type="genus" reg="Argyria">Argyria</tp:taxon-name-part></tp:taxon-name></italic> type specimen (in <named-content xmlns:xlink="http://www.w3.org/1999/xlink" content-type="dwc:institutional_code" xlink:title="National Museum of Natural History, Washington, D.C., USA" xlink:href="http://grbio.org/institution/smithsonian-institution-national-museum-natural-history" xlink:type="simple">NMNH</named-content>) with labels underneath; holotype of <italic><tp:taxon-name><tp:taxon-name-part taxon-name-part-type="genus" reg="Argyria">Argyria</tp:taxon-name-part><tp:taxon-name-part taxon-name-part-type="species" reg="gonogramma">gonogramma</tp:taxon-name-part></tp:taxon-name></italic> Dyar, 1915 (wingspan: 11 mm).</p></caption><graphic xmlns:xlink="http://www.w3.org/1999/xlink" xlink:href="zookeys-1146-001_article-96099__-g008.jpg" position="float" orientation="portrait" xlink:type="simple" id="oo_806272.jpg"><uri content-type="original_file" xlink:type="simple">https://binary.pensoft.net/fig/806272</uri></graphic></fig><fig id="F12" position="float" orientation="portrait"><object-id xmlns:xlink="http://www.w3.org/1999/xlink" content-type="doi" xlink:type="simple">10.3897/zookeys.1146.96099.figure12</object-id><object-id xmlns:xlink="http://www.w3.org/1999/xlink" content-type="arpha" xlink:type="simple">6EE2D7FC-C5A5-5C2F-B07E-A9A45573F377</object-id><label>Figure 12.</label><caption><p>Habitus of additional <italic><tp:taxon-name><tp:taxon-name-part taxon-name-part-type="genus" reg="Argyria">Argyria</tp:taxon-name-part></tp:taxon-name></italic> specimen. <italic><tp:taxon-name><tp:taxon-name-part taxon-name-part-type="genus" reg="Argyria">Argyria</tp:taxon-name-part><tp:taxon-name-part taxon-name-part-type="species" reg="gonogramma">gonogramma</tp:taxon-name-part></tp:taxon-name></italic> (Florida, Seminole Co., <named-content xmlns:xlink="http://www.w3.org/1999/xlink" content-type="dwc:institutional_code" xlink:title="Muséum d’histoire naturelle, Geneva, Switzerland" xlink:href="http://grbio.org/institution/museum-dhistoire-naturelle-6" xlink:type="simple">MHNG</named-content>). Scale bar: 2.5 mm.</p></caption><graphic xmlns:xlink="http://www.w3.org/1999/xlink" xlink:href="zookeys-1146-001_article-96099__-g012.jpg" position="float" orientation="portrait" xlink:type="simple" id="oo_806276.jpg"><uri content-type="original_file" xlink:type="simple">https://binary.pensoft.net/fig/806276</uri></graphic></fig><fig id="F10" position="float" orientation="portrait"><object-id xmlns:xlink="http://www.w3.org/1999/xlink" content-type="doi" xlink:type="simple">10.3897/zookeys.1146.96099.figure10</object-id><object-id xmlns:xlink="http://www.w3.org/1999/xlink" content-type="arpha" xlink:type="simple">4CA6D41A-436E-5A1D-B334-B472B0FF1DAD</object-id><label>Figure 10.</label><caption><p>Habitus of <italic><tp:taxon-name><tp:taxon-name-part taxon-name-part-type="genus" reg="Argyria">Argyria</tp:taxon-name-part></tp:taxon-name></italic> type specimen (in <named-content xmlns:xlink="http://www.w3.org/1999/xlink" content-type="dwc:institutional_code" xlink:title="National Museum of Natural History, Washington, D.C., USA" xlink:href="http://grbio.org/institution/smithsonian-institution-national-museum-natural-history" xlink:type="simple">NMNH</named-content>) with labels underneath; holotype of <italic><tp:taxon-name><tp:taxon-name-part taxon-name-part-type="genus" reg="Argyria">Argyria</tp:taxon-name-part><tp:taxon-name-part taxon-name-part-type="species" reg="centrifugens">centrifugens</tp:taxon-name-part></tp:taxon-name></italic> Dyar, 1914 (wingspan: 16 mm).</p></caption><graphic xmlns:xlink="http://www.w3.org/1999/xlink" xlink:href="zookeys-1146-001_article-96099__-g010.jpg" position="float" orientation="portrait" xlink:type="simple" id="oo_806274.jpg"><uri content-type="original_file" xlink:type="simple">https://binary.pensoft.net/fig/806274</uri></graphic></fig><fig id="F16" position="float" orientation="portrait"><object-id xmlns:xlink="http://www.w3.org/1999/xlink" content-type="doi" xlink:type="simple">10.3897/zookeys.1146.96099.figure16</object-id><object-id xmlns:xlink="http://www.w3.org/1999/xlink" content-type="arpha" xlink:type="simple">A13A6B09-546A-522E-9129-46F1DCC6743D</object-id><label>Figure 16.</label><caption><p>Male genitalia of <italic><tp:taxon-name><tp:taxon-name-part taxon-name-part-type="genus" reg="Argyria">Argyria</tp:taxon-name-part><tp:taxon-name-part taxon-name-part-type="species" reg="gonogramma">gonogramma</tp:taxon-name-part></tp:taxon-name></italic> holotype (<named-content xmlns:xlink="http://www.w3.org/1999/xlink" content-type="dwc:institutional_code" xlink:title="National Museum of Natural History, Washington, D.C., USA" xlink:href="http://grbio.org/institution/smithsonian-institution-national-museum-natural-history" xlink:type="simple">NMNH</named-content>). Close-up of bases of valvae with tip of phallus in middle.</p></caption><graphic xmlns:xlink="http://www.w3.org/1999/xlink" xlink:href="zookeys-1146-001_article-96099__-g016.jpg" position="float" orientation="portrait" xlink:type="simple" id="oo_806280.jpg"><uri content-type="original_file" xlink:type="simple">https://binary.pensoft.net/fig/806280</uri></graphic></fig><fig id="F18" position="float" orientation="portrait"><object-id xmlns:xlink="http://www.w3.org/1999/xlink" content-type="doi" xlink:type="simple">10.3897/zookeys.1146.96099.figure18</object-id><object-id xmlns:xlink="http://www.w3.org/1999/xlink" content-type="arpha" xlink:type="simple">231014DC-B466-572F-9074-C7CB2DFC2B40</object-id><label>Figure 18.</label><caption><p>Male genitalia of <italic><tp:taxon-name><tp:taxon-name-part taxon-name-part-type="genus" reg="Argyria">Argyria</tp:taxon-name-part></tp:taxon-name></italic> species. <italic><tp:taxon-name><tp:taxon-name-part taxon-name-part-type="genus" reg="Argyria">A.</tp:taxon-name-part><tp:taxon-name-part taxon-name-part-type="species" reg="gonogramma">gonogramma</tp:taxon-name-part></tp:taxon-name></italic> (Florida, Wakulla Co.). In <named-content xmlns:xlink="http://www.w3.org/1999/xlink" content-type="dwc:institutional_code" xlink:title="Florida State Collection of Arthropods, Gainesville, Florida, USA" xlink:href="http://grbio.org/institution/florida-state-collection-arthropods-museum-entomology" xlink:type="simple">FSCA</named-content>. Scale bar: 500 µm.</p></caption><graphic xmlns:xlink="http://www.w3.org/1999/xlink" xlink:href="zookeys-1146-001_article-96099__-g018.jpg" position="float" orientation="portrait" xlink:type="simple" id="oo_806282.jpg"><uri content-type="original_file" xlink:type="simple">https://binary.pensoft.net/fig/806282</uri></graphic></fig><fig id="F2" position="float" orientation="portrait"><object-id xmlns:xlink="http://www.w3.org/1999/xlink" content-type="doi" xlink:type="simple">10.3897/zookeys.1146.96099.figure2</object-id><object-id xmlns:xlink="http://www.w3.org/1999/xlink" content-type="arpha" xlink:type="simple">D93750FB-BBF3-50A4-AB8A-D3E6FE6D1526</object-id><label>Figure 2.</label><caption><p>Mean genetic divergence (p-distance) between all samples from each species.</p></caption><graphic xmlns:xlink="http://www.w3.org/1999/xlink" xlink:href="zookeys-1146-001_article-96099__-g002.jpg" position="float" orientation="portrait" xlink:type="simple" id="oo_806266.jpg"><uri content-type="original_file" xlink:type="simple">https://binary.pensoft.net/fig/806266</uri></graphic></fig><table-wrap id="T1" position="float" orientation="portrait"><label>Table 1.</label><caption><p>Data pertaining to specimens sampled with hyRAD and Sanger protocols at <named-content xmlns:xlink="http://www.w3.org/1999/xlink" content-type="dwc:institutional_code" xlink:title="Muséum d’histoire naturelle, Geneva, Switzerland" xlink:href="http://grbio.org/institution/museum-dhistoire-naturelle-6" xlink:type="simple">MHNG</named-content> (CRA01-07), <named-content xmlns:xlink="http://www.w3.org/1999/xlink" content-type="dwc:institutional_code" xlink:title="Museum für Naturkunde, Berlin, Germany" xlink:href="http://grbio.org/institution/museum-f%C3%BCr-naturkunde-2" xlink:type="simple">MFNB</named-content> (BLDNA 065, 137, 138, 141), and <abbrev xmlns:xlink="http://www.w3.org/1999/xlink" content-type="institution" xlink:title="McGuire Center for Lepidoptera and Biodiversity, Gainesville, Florida, USA" id="ABBRID0EQVAE" xlink:type="simple">MGCL</abbrev> (JEH20210604A-C).</p></caption><table id="TID0EMXAI" rules="all"><tbody><tr><th rowspan="1" colspan="1">ID</th><th rowspan="1" colspan="1">Sample</th><th rowspan="1" colspan="1">Year of collect</th><th rowspan="1" colspan="1">Extraction method</th><th rowspan="1" colspan="1">Tissue</th><th rowspan="1" colspan="1">DNA conc. (ng/ul)</th><th rowspan="1" colspan="1">#_reads</th><th rowspan="1" colspan="1">#_fragments</th><th rowspan="1" colspan="1">Mean fragment size (bp)</th><th rowspan="1" colspan="1">% COI barcode</th></tr><tr><td rowspan="1" colspan="10">
                  <bold>COI capture</bold>
                </td></tr><tr><td rowspan="1" colspan="1">CRA01</td><td rowspan="1" colspan="1"><named-content xmlns:xlink="http://www.w3.org/1999/xlink" content-type="dwc:institutional_code" xlink:title="Oxford University Museum of Natural History, Oxford, UK" xlink:href="http://grbio.org/institution/oxford-university-museum-natural-history" xlink:type="simple">OUMNH</named-content> Holotype <italic><tp:taxon-name><tp:taxon-name-part taxon-name-part-type="genus" reg="Argyria">Argyria</tp:taxon-name-part><tp:taxon-name-part taxon-name-part-type="species" reg="abronalis">abronalis</tp:taxon-name-part></tp:taxon-name></italic> (Walker, 1859)</td><td rowspan="1" colspan="1">before 1859</td><td rowspan="1" colspan="1">non-destructive</td><td rowspan="1" colspan="1">abdomen</td><td rowspan="1" colspan="1">53.60</td><td rowspan="1" colspan="1">3.100,910</td><td rowspan="1" colspan="1">1.559,505</td><td rowspan="1" colspan="1">83.25</td><td rowspan="1" colspan="1">99.8</td></tr><tr><td rowspan="1" colspan="1">CRA02</td><td rowspan="1" colspan="1">NHMUK013696753 <named-content xmlns:xlink="http://www.w3.org/1999/xlink" content-type="dwc:institutional_code" xlink:title="Natural History Museum, London, UK" xlink:href="http://grbio.org/institution/natural-history-museum-london" xlink:type="simple">NHMUK</named-content> Holotype <italic><tp:taxon-name><tp:taxon-name-part taxon-name-part-type="genus" reg="Argyria">Argyria</tp:taxon-name-part><tp:taxon-name-part taxon-name-part-type="species" reg="lusella">lusella</tp:taxon-name-part></tp:taxon-name></italic> (Zeller, 1863)</td><td rowspan="1" colspan="1">before 1863</td><td rowspan="1" colspan="1">non-destructive</td><td rowspan="1" colspan="1">leg</td><td rowspan="1" colspan="1">0.40</td><td rowspan="1" colspan="1">8.889</td><td rowspan="1" colspan="1">1.583</td><td rowspan="1" colspan="1">81.88</td><td rowspan="1" colspan="1">96.3</td></tr><tr><td rowspan="1" colspan="1">CRA03</td><td rowspan="1" colspan="1"><named-content xmlns:xlink="http://www.w3.org/1999/xlink" content-type="dwc:institutional_code" xlink:title="Zoological Museum of the University of Copenhagen, Denmark" xlink:href="http://grbio.org/institution/zoological-museum-university-copenhagen" xlink:type="simple">ZMUC</named-content> Holotype <italic><tp:taxon-name><tp:taxon-name-part taxon-name-part-type="genus" reg="Argyria">Argyria</tp:taxon-name-part><tp:taxon-name-part taxon-name-part-type="species" reg="lacteella">lacteella</tp:taxon-name-part></tp:taxon-name></italic> (Fabricius, 1794)</td><td rowspan="1" colspan="1">1784–1789</td><td rowspan="1" colspan="1">destructive</td><td rowspan="1" colspan="1">leg</td><td rowspan="1" colspan="1">0.50</td><td rowspan="1" colspan="1">3.101</td><td rowspan="1" colspan="1">60</td><td rowspan="1" colspan="1">77.00</td><td rowspan="1" colspan="1">51.4</td></tr><tr><td rowspan="1" colspan="1">CRA04</td><td rowspan="1" colspan="1"><named-content xmlns:xlink="http://www.w3.org/1999/xlink" content-type="dwc:institutional_code" xlink:title="Carnegie Museum of Natural History, Pittsburgh, USA" xlink:href="http://grbio.org/institution/carnegie-museum-natural-history" xlink:type="simple">CMNH</named-content><italic><tp:taxon-name><tp:taxon-name-part taxon-name-part-type="genus" reg="Argyria">Argyria</tp:taxon-name-part><tp:taxon-name-part taxon-name-part-type="species" reg="diplomochalis">diplomochalis</tp:taxon-name-part></tp:taxon-name></italic> (Dyar, 1913)</td><td rowspan="1" colspan="1">1992</td><td rowspan="1" colspan="1">destructive</td><td rowspan="1" colspan="1">leg</td><td rowspan="1" colspan="1">2.94</td><td rowspan="1" colspan="1">862.323</td><td rowspan="1" colspan="1">183.175</td><td rowspan="1" colspan="1">103.51</td><td rowspan="1" colspan="1">100</td></tr><tr><td rowspan="1" colspan="1">CRA07</td><td rowspan="1" colspan="1"><abbrev xmlns:xlink="http://www.w3.org/1999/xlink" xlink:title="National Museum of Natural History, Washington, D.C., USA" id="ABBRID0EH4AE" xlink:type="simple">USNM</abbrev><italic><tp:taxon-name><tp:taxon-name-part taxon-name-part-type="genus" reg="Argyria">Argyria</tp:taxon-name-part><tp:taxon-name-part taxon-name-part-type="species" reg="multifacta">multifacta</tp:taxon-name-part></tp:taxon-name></italic> (Dyar, 1914)</td><td rowspan="1" colspan="1">1911</td><td rowspan="1" colspan="1">destructive</td><td rowspan="1" colspan="1">2 legs</td><td rowspan="1" colspan="1">0.17</td><td rowspan="1" colspan="1">14.538</td><td rowspan="1" colspan="1">10.686</td><td rowspan="1" colspan="1">49.40</td><td rowspan="1" colspan="1">93.1</td></tr><tr><td rowspan="1" colspan="10">
                  <bold>PCR amplification</bold>
                </td></tr><tr><td rowspan="1" colspan="1">CRA05</td><td rowspan="1" colspan="1"><named-content xmlns:xlink="http://www.w3.org/1999/xlink" content-type="dwc:institutional_code" xlink:title="Muséum d’histoire naturelle, Geneva, Switzerland" xlink:href="http://grbio.org/institution/museum-dhistoire-naturelle-6" xlink:type="simple">MHNG</named-content>-ENTO-91928 <named-content xmlns:xlink="http://www.w3.org/1999/xlink" content-type="dwc:institutional_code" xlink:title="Muséum d’histoire naturelle, Geneva, Switzerland" xlink:href="http://grbio.org/institution/museum-dhistoire-naturelle-6" xlink:type="simple">MHNG</named-content><italic><tp:taxon-name><tp:taxon-name-part taxon-name-part-type="genus" reg="Argyria">Argyria</tp:taxon-name-part><tp:taxon-name-part taxon-name-part-type="species" reg="diplomochalis">diplomochalis</tp:taxon-name-part></tp:taxon-name></italic> (Dyar, 1913)</td><td rowspan="1" colspan="1">2021</td><td rowspan="1" colspan="1">destructive</td><td rowspan="1" colspan="1">leg</td><td rowspan="1" colspan="1">0.81</td><td rowspan="1" colspan="1"/><td rowspan="1" colspan="1"/><td rowspan="1" colspan="1"/><td rowspan="1" colspan="1">100</td></tr><tr><td rowspan="1" colspan="1">CRA06</td><td rowspan="1" colspan="1"><named-content xmlns:xlink="http://www.w3.org/1999/xlink" content-type="dwc:institutional_code" xlink:title="Muséum d’histoire naturelle, Geneva, Switzerland" xlink:href="http://grbio.org/institution/museum-dhistoire-naturelle-6" xlink:type="simple">MHNG</named-content>-ENTO-91929 <named-content xmlns:xlink="http://www.w3.org/1999/xlink" content-type="dwc:institutional_code" xlink:title="Muséum d’histoire naturelle, Geneva, Switzerland" xlink:href="http://grbio.org/institution/museum-dhistoire-naturelle-6" xlink:type="simple">MHNG</named-content><italic><tp:taxon-name><tp:taxon-name-part taxon-name-part-type="genus" reg="Argyria">Argyria</tp:taxon-name-part><tp:taxon-name-part taxon-name-part-type="species" reg="diplomochalis">diplomochalis</tp:taxon-name-part></tp:taxon-name></italic> (Dyar, 1913)</td><td rowspan="1" colspan="1">2021</td><td rowspan="1" colspan="1">destructive</td><td rowspan="1" colspan="1">leg</td><td rowspan="1" colspan="1">0.79</td><td rowspan="1" colspan="1"/><td rowspan="1" colspan="1"/><td rowspan="1" colspan="1"/><td rowspan="1" colspan="1">100</td></tr><tr><td rowspan="1" colspan="1">BLDNA137</td><td rowspan="1" colspan="1"><named-content xmlns:xlink="http://www.w3.org/1999/xlink" content-type="dwc:institutional_code" xlink:title="Muséum d’histoire naturelle, Geneva, Switzerland" xlink:href="http://grbio.org/institution/museum-dhistoire-naturelle-6" xlink:type="simple">MHNG</named-content>-ENTO-102922 <italic><tp:taxon-name><tp:taxon-name-part taxon-name-part-type="genus" reg="Argyria">Argyria</tp:taxon-name-part><tp:taxon-name-part taxon-name-part-type="species" reg="lacteella">lacteella</tp:taxon-name-part></tp:taxon-name></italic> (Fabricius, 1794)</td><td rowspan="1" colspan="1">2018</td><td rowspan="1" colspan="1">destructive</td><td rowspan="1" colspan="1">leg</td><td rowspan="1" colspan="1"/><td rowspan="1" colspan="1"/><td rowspan="1" colspan="1"/><td rowspan="1" colspan="1"/><td rowspan="1" colspan="1">100</td></tr><tr><td rowspan="1" colspan="1">BLDNA138</td><td rowspan="1" colspan="1"><named-content xmlns:xlink="http://www.w3.org/1999/xlink" content-type="dwc:institutional_code" xlink:title="Muséum d’histoire naturelle, Geneva, Switzerland" xlink:href="http://grbio.org/institution/museum-dhistoire-naturelle-6" xlink:type="simple">MHNG</named-content>-ENTO-102923 <italic><tp:taxon-name><tp:taxon-name-part taxon-name-part-type="genus" reg="Argyria">Argyria</tp:taxon-name-part><tp:taxon-name-part taxon-name-part-type="species" reg="lacteella">lacteella</tp:taxon-name-part></tp:taxon-name></italic> (Fabricius, 1794)</td><td rowspan="1" colspan="1">2018</td><td rowspan="1" colspan="1">destructive</td><td rowspan="1" colspan="1">leg</td><td rowspan="1" colspan="1"/><td rowspan="1" colspan="1"/><td rowspan="1" colspan="1"/><td rowspan="1" colspan="1"/><td rowspan="1" colspan="1">100</td></tr><tr><td rowspan="1" colspan="1">BLDNA141</td><td rowspan="1" colspan="1"><named-content xmlns:xlink="http://www.w3.org/1999/xlink" content-type="dwc:institutional_code" xlink:title="Muséum d’histoire naturelle, Geneva, Switzerland" xlink:href="http://grbio.org/institution/museum-dhistoire-naturelle-6" xlink:type="simple">MHNG</named-content>-ENTO-97427 <italic><tp:taxon-name><tp:taxon-name-part taxon-name-part-type="genus" reg="Argyria">Argyria</tp:taxon-name-part><tp:taxon-name-part taxon-name-part-type="species" reg="centrifugens">centrifugens</tp:taxon-name-part></tp:taxon-name></italic> (Dyar, 1914)</td><td rowspan="1" colspan="1">2018</td><td rowspan="1" colspan="1">destructive</td><td rowspan="1" colspan="1">leg</td><td rowspan="1" colspan="1"/><td rowspan="1" colspan="1"/><td rowspan="1" colspan="1"/><td rowspan="1" colspan="1"/><td rowspan="1" colspan="1">100</td></tr><tr><td rowspan="1" colspan="1">BLDNA065</td><td rowspan="1" colspan="1"><named-content xmlns:xlink="http://www.w3.org/1999/xlink" content-type="dwc:institutional_code" xlink:title="Muséum d’histoire naturelle, Geneva, Switzerland" xlink:href="http://grbio.org/institution/museum-dhistoire-naturelle-6" xlink:type="simple">MHNG</named-content>-ENTO-85677 <italic><tp:taxon-name><tp:taxon-name-part taxon-name-part-type="genus" reg="Argyria">Argyria</tp:taxon-name-part><tp:taxon-name-part taxon-name-part-type="species" reg="lacteella">lacteella</tp:taxon-name-part></tp:taxon-name></italic> (Fabricius, 1794)</td><td rowspan="1" colspan="1">2004</td><td rowspan="1" colspan="1">destructive</td><td rowspan="1" colspan="1">leg</td><td rowspan="1" colspan="1"/><td rowspan="1" colspan="1"/><td rowspan="1" colspan="1"/><td rowspan="1" colspan="1"/><td rowspan="1" colspan="1">100</td></tr><tr><td rowspan="1" colspan="1">JEH20210604A</td><td rowspan="1" colspan="1"><named-content xmlns:xlink="http://www.w3.org/1999/xlink" content-type="dwc:institutional_code" xlink:title="Florida State Collection of Arthropods, Gainesville, Florida, USA" xlink:href="http://grbio.org/institution/florida-state-collection-arthropods-museum-entomology" xlink:type="simple">FSCA</named-content> UF-FLMNH-<abbrev xmlns:xlink="http://www.w3.org/1999/xlink" content-type="institution" xlink:title="McGuire Center for Lepidoptera and Biodiversity, Gainesville, Florida, USA" id="ABBRID0ENIAG" xlink:type="simple">MGCL</abbrev> 1112885 <italic><tp:taxon-name><tp:taxon-name-part taxon-name-part-type="genus" reg="Argyria">Argyria</tp:taxon-name-part><tp:taxon-name-part taxon-name-part-type="species" reg="lacteella">lacteella</tp:taxon-name-part></tp:taxon-name></italic> (Fabricius, 1794)</td><td rowspan="1" colspan="1">2021</td><td rowspan="1" colspan="1">destructive</td><td rowspan="1" colspan="1">leg</td><td rowspan="1" colspan="1"/><td rowspan="1" colspan="1"/><td rowspan="1" colspan="1"/><td rowspan="1" colspan="1"/><td rowspan="1" colspan="1">100</td></tr><tr><td rowspan="1" colspan="1">JEH20210604C</td><td rowspan="1" colspan="1"><named-content xmlns:xlink="http://www.w3.org/1999/xlink" content-type="dwc:institutional_code" xlink:title="Florida State Collection of Arthropods, Gainesville, Florida, USA" xlink:href="http://grbio.org/institution/florida-state-collection-arthropods-museum-entomology" xlink:type="simple">FSCA</named-content> UF-FLMNH-<abbrev xmlns:xlink="http://www.w3.org/1999/xlink" content-type="institution" xlink:title="McGuire Center for Lepidoptera and Biodiversity, Gainesville, Florida, USA" id="ABBRID0ECKAG" xlink:type="simple">MGCL</abbrev> 1112830 <italic><tp:taxon-name><tp:taxon-name-part taxon-name-part-type="genus" reg="Argyria">Argyria</tp:taxon-name-part><tp:taxon-name-part taxon-name-part-type="species" reg="gonogramma">gonogramma</tp:taxon-name-part></tp:taxon-name></italic> (Dyar, 1915)</td><td rowspan="1" colspan="1">2020</td><td rowspan="1" colspan="1">destructive</td><td rowspan="1" colspan="1">leg</td><td rowspan="1" colspan="1"/><td rowspan="1" colspan="1"/><td rowspan="1" colspan="1"/><td rowspan="1" colspan="1"/><td rowspan="1" colspan="1">100</td></tr><tr><td rowspan="1" colspan="1">JEH20210604D</td><td rowspan="1" colspan="1"><named-content xmlns:xlink="http://www.w3.org/1999/xlink" content-type="dwc:institutional_code" xlink:title="Florida State Collection of Arthropods, Gainesville, Florida, USA" xlink:href="http://grbio.org/institution/florida-state-collection-arthropods-museum-entomology" xlink:type="simple">FSCA</named-content> UF-FLMNH-<abbrev xmlns:xlink="http://www.w3.org/1999/xlink" content-type="institution" xlink:title="McGuire Center for Lepidoptera and Biodiversity, Gainesville, Florida, USA" id="ABBRID0EXLAG" xlink:type="simple">MGCL</abbrev> 1112845 <italic><tp:taxon-name><tp:taxon-name-part taxon-name-part-type="genus" reg="Argyria">Argyria</tp:taxon-name-part><tp:taxon-name-part taxon-name-part-type="species" reg="gonogramma">gonogramma</tp:taxon-name-part></tp:taxon-name></italic> (Dyar, 1915)</td><td rowspan="1" colspan="1">2015</td><td rowspan="1" colspan="1">destructive</td><td rowspan="1" colspan="1">leg</td><td rowspan="1" colspan="1"/><td rowspan="1" colspan="1"/><td rowspan="1" colspan="1"/><td rowspan="1" colspan="1"/><td rowspan="1" colspan="1">100</td></tr></tbody></table></table-wrap><fig id="F1" position="float" orientation="portrait"><object-id xmlns:xlink="http://www.w3.org/1999/xlink" content-type="doi" xlink:type="simple">10.3897/zookeys.1146.96099.figure1</object-id><object-id xmlns:xlink="http://www.w3.org/1999/xlink" content-type="arpha" xlink:type="simple">7D213565-6592-5E7A-8594-1CA27AC3FD4D</object-id><label>Figure 1.</label><caption><p>Phylogenetic inferences including 174 <italic><tp:taxon-name><tp:taxon-name-part taxon-name-part-type="genus" reg="Argyria">Argyria</tp:taxon-name-part></tp:taxon-name></italic> COI barcode sequences, i.e., 160 barcodes from <abbrev xmlns:xlink="http://www.w3.org/1999/xlink" xlink:title="Barcode of Life Data System" id="ABBRID0E2YAG" xlink:type="simple">BOLD</abbrev>, 9 COI sequences amplified by PCR (in bold), and 5 COI sequences obtained using capture from historical specimens (in red). Nodal support expressed in SH-aLRT and ultrafast bootstrap (UFBoot) is given as indicated in the caption except for nodes when SH-aLRT &lt; 80 and/or UFBoot &lt; 95. Species delimitation results including morphology, <abbrev xmlns:xlink="http://www.w3.org/1999/xlink" xlink:title="Automatic Barcode Gap Discovery" id="ABBRID0E6YAG" xlink:type="simple">ABGD</abbrev>, <abbrev xmlns:xlink="http://www.w3.org/1999/xlink" xlink:title="General Mixed Yule-coalescent method" id="ABBRID0EDZAG" xlink:type="simple">GMYC</abbrev>, and PTP are indicated by different colours to represent the species proposed.</p></caption><graphic xmlns:xlink="http://www.w3.org/1999/xlink" xlink:href="zookeys-1146-001_article-96099__-g001.jpg" position="float" orientation="portrait" xlink:type="simple" id="oo_806265.jpg"><uri content-type="original_file" xlink:type="simple">https://binary.pensoft.net/fig/806265</uri></graphic></fig></tp:treatment-sec><ref-list><ref id="B22"><mixed-citation xmlns:xlink="http://www.w3.org/1999/xlink" xlink:type="simple"><person-group><name name-style="western"><surname>Fernald</surname><given-names>CH</given-names></name></person-group> (<year>1896</year>) The <tp:taxon-name><tp:taxon-name-part taxon-name-part-type="family">Crambidae</tp:taxon-name-part></tp:taxon-name> of North America. Massachusetts Agricultural College, 93 pp. [pls a–c, pls I–V] <ext-link xlink:href="10.5962/t.173040" ext-link-type="doi" xlink:type="simple">https://doi.org/10.5962/t.173040</ext-link></mixed-citation></ref><ref id="B13"><mixed-citation xmlns:xlink="http://www.w3.org/1999/xlink" xlink:type="simple"><person-group><name name-style="western"><surname>Dyar</surname><given-names>HG</given-names></name></person-group> (<year>1903</year>) <article-title>A list of North American <tp:taxon-name><tp:taxon-name-part taxon-name-part-type="order">Lepidoptera</tp:taxon-name-part></tp:taxon-name>.</article-title><source>Bulletin of the United States National Museum, Washington</source><volume>52</volume>: <fpage>1</fpage>–<lpage>723</lpage>. <ext-link xlink:href="10.5479/si.03629236.52.i" ext-link-type="doi" xlink:type="simple">https://doi.org/10.5479/si.03629236.52.i</ext-link></mixed-citation></ref><ref id="B25"><mixed-citation xmlns:xlink="http://www.w3.org/1999/xlink" xlink:type="simple"><person-group><name name-style="western"><surname>Grossbeck</surname><given-names>JA</given-names></name></person-group> (<year>1917</year>) <article-title>Insects of Florida IV: <tp:taxon-name><tp:taxon-name-part taxon-name-part-type="order">Lepidoptera</tp:taxon-name-part></tp:taxon-name>.</article-title><source>Bulletin of the American Museum of Natural History</source><volume>37</volume>: <fpage>1</fpage>–<lpage>147</lpage>.</mixed-citation></ref><ref id="B58"><mixed-citation xmlns:xlink="http://www.w3.org/1999/xlink" xlink:type="simple"><person-group><name name-style="western"><surname>Schaus</surname><given-names>W</given-names></name></person-group> (<year>1940</year>) <article-title>Insects of Porto Rico and the Virgin Islands. Moths of the families <tp:taxon-name><tp:taxon-name-part taxon-name-part-type="family">Geometridae</tp:taxon-name-part></tp:taxon-name> and <tp:taxon-name><tp:taxon-name-part taxon-name-part-type="family">Pyralididae</tp:taxon-name-part></tp:taxon-name> [sic].</article-title><source>New York Academy of Sciences, Scientific Survey of Porto Rico and the Virgin Islands</source><volume>12</volume>(<issue>3</issue>): <fpage>289</fpage>–<lpage>417</lpage>.</mixed-citation></ref><ref id="B2"><mixed-citation xmlns:xlink="http://www.w3.org/1999/xlink" xlink:type="simple"><person-group><name name-style="western"><surname>Amsel</surname><given-names>HG</given-names></name></person-group> (<year>1956</year>) <article-title>Microlepidoptera Venezolana I. Boletin de Entomologia Venezolana.</article-title><source>Maracay</source><volume>10</volume>(<issue>1–2</issue>): <fpage>1</fpage>–<lpage>336</lpage>.</mixed-citation></ref><ref id="B49"><mixed-citation xmlns:xlink="http://www.w3.org/1999/xlink" xlink:type="simple"><person-group><name name-style="western"><surname>Munroe</surname><given-names>EG</given-names></name></person-group> (<year>1956</year>) <article-title>Pyralides récoltés à l’île de la Guadeloupe par M. L. Berland, [Lepid.].</article-title><source>Revue française d’entomologie, Paris</source><volume>23</volume>: <fpage>121</fpage>–<lpage>127</lpage>.</mixed-citation></ref><ref id="B7"><mixed-citation xmlns:xlink="http://www.w3.org/1999/xlink" xlink:type="simple"><person-group><name name-style="western"><surname>Błeszyński</surname><given-names>S</given-names></name><name name-style="western"><surname>Collins</surname><given-names>RJ</given-names></name></person-group> (<year>1962</year>) <article-title>A short catalogue of the world species of the family <tp:taxon-name><tp:taxon-name-part taxon-name-part-type="family">Crambidae</tp:taxon-name-part></tp:taxon-name> (<tp:taxon-name><tp:taxon-name-part taxon-name-part-type="order">Lepidoptera</tp:taxon-name-part></tp:taxon-name>).</article-title><source>Acta zoologica cracoviensia</source><volume>7</volume>(<issue>12</issue>): <fpage>197</fpage>–<lpage>389</lpage>.</mixed-citation></ref><ref id="B69"><mixed-citation xmlns:xlink="http://www.w3.org/1999/xlink" xlink:type="simple"><person-group><name name-style="western"><surname>Zimsen</surname><given-names>E</given-names></name></person-group> (<year>1964</year>) <source>The Type Material of I. C. Fabricius.</source><publisher-name>Munksgaard</publisher-name>, <publisher-loc>Copenhagen</publisher-loc>, <size units="page">606 pp</size>.</mixed-citation></ref><ref id="B38"><mixed-citation xmlns:xlink="http://www.w3.org/1999/xlink" xlink:type="simple"><person-group><name name-style="western"><surname>Kimball</surname><given-names>CP</given-names></name></person-group> (<year>1965</year>) <article-title>The <tp:taxon-name><tp:taxon-name-part taxon-name-part-type="order">Lepidoptera</tp:taxon-name-part></tp:taxon-name> of Florida: an annotated checklist.</article-title><source>Arthropods of Florida and neighbouring land areas</source><volume>1</volume>: <fpage>1</fpage>–<lpage>363</lpage>. [26 pls]</mixed-citation></ref><ref id="B6"><mixed-citation xmlns:xlink="http://www.w3.org/1999/xlink" xlink:type="simple"><person-group><name name-style="western"><surname>Błeszyński</surname><given-names>S</given-names></name></person-group> (<year>1967</year>) <article-title>Studies on the <tp:taxon-name><tp:taxon-name-part taxon-name-part-type="subfamily">Crambinae</tp:taxon-name-part></tp:taxon-name> (<tp:taxon-name><tp:taxon-name-part taxon-name-part-type="order">Lepidoptera</tp:taxon-name-part></tp:taxon-name>). Part 44. New Neotropical genera and species. Preliminary check-list of Neotropical <tp:taxon-name><tp:taxon-name-part taxon-name-part-type="subfamily">Crambinae</tp:taxon-name-part></tp:taxon-name>.</article-title><source>Acta zoologica cracoviensia</source><volume>12</volume>(<issue>5</issue>): <fpage>39</fpage>–<lpage>110</lpage>. [pls. 11–14]</mixed-citation></ref><ref id="B33"><mixed-citation xmlns:xlink="http://www.w3.org/1999/xlink" xlink:type="simple"><person-group><name name-style="western"><surname>Jaume</surname><given-names>ML</given-names></name></person-group> (<year>1967</year>) Catalogo de la fauna de Cuba XXIII. Catalogo de la familia <tp:taxon-name><tp:taxon-name-part taxon-name-part-type="family">Crambidae</tp:taxon-name-part></tp:taxon-name> (<tp:taxon-name><tp:taxon-name-part taxon-name-part-type="order">Lepidoptera</tp:taxon-name-part></tp:taxon-name>) en las Antillas. Museo Felipe Poey de la Academia de Ciencias de Cuba Trabajos de Divulgación (51): 1–21.</mixed-citation></ref><ref id="B12"><mixed-citation xmlns:xlink="http://www.w3.org/1999/xlink" xlink:type="simple"><person-group><name name-style="western"><surname>De la Torre y Callejas</surname><given-names>SL</given-names></name></person-group> (<year>1967</year>) <source>Pirálidos (<tp:taxon-name><tp:taxon-name-part taxon-name-part-type="order">Lepidoptera</tp:taxon-name-part></tp:taxon-name>, <tp:taxon-name><tp:taxon-name-part taxon-name-part-type="family">Pyralidae</tp:taxon-name-part></tp:taxon-name>) de Cuba en la Colección del Museo Nacional de los Estados Unidos. Poeyana Ser.</source><publisher-name>A</publisher-name>, <publisher-loc>N° 33</publisher-loc>, <size units="page">27 pp</size>.</mixed-citation></ref><ref id="B1"><mixed-citation xmlns:xlink="http://www.w3.org/1999/xlink" xlink:type="simple"><person-group><name name-style="western"><surname>Alayo</surname><given-names>DP</given-names></name><name name-style="western"><surname>Valdés</surname><given-names>AE</given-names></name></person-group> (<year>1982</year>) <source>Lista Anotada de los Microlepidópteros de Cuba.</source><publisher-name>Academia de ciencias de Cuba</publisher-name>, <publisher-loc>La Habana</publisher-loc>, <size units="page">122 pp</size>.</mixed-citation></ref><ref id="B63"><mixed-citation xmlns:xlink="http://www.w3.org/1999/xlink" xlink:type="simple"><person-group><name name-style="western"><surname>Tan</surname><given-names>C-L</given-names></name></person-group> (<year>1984</year>) Biology and taxonomy of sod webworms (<tp:taxon-name><tp:taxon-name-part taxon-name-part-type="order">Lepidoptera</tp:taxon-name-part></tp:taxon-name>: <tp:taxon-name><tp:taxon-name-part taxon-name-part-type="family">Pyralidae</tp:taxon-name-part></tp:taxon-name>) destructive to turfgrasses in Florida. M.Sc. Thesis, University of Florida.</mixed-citation></ref><ref id="B21"><mixed-citation xmlns:xlink="http://www.w3.org/1999/xlink" xlink:type="simple"><person-group><name name-style="western"><surname>Ferguson</surname><given-names>DC</given-names></name><name name-style="western"><surname>Hilburn</surname><given-names>DJ</given-names></name><name name-style="western"><surname>Wright</surname><given-names>B</given-names></name></person-group> (<year>1991</year>) <article-title>The <tp:taxon-name><tp:taxon-name-part taxon-name-part-type="order">Lepidoptera</tp:taxon-name-part></tp:taxon-name> of Bermuda: Their food plants, biogeography, and means of dispersal.</article-title><source>Memoirs of the Entomological Society of Canada, Ottawa</source><volume>123</volume>(<issue>158</issue>): <fpage>1</fpage>–<lpage>105</lpage>. <ext-link xlink:href="10.4039/entm123158fv" ext-link-type="doi" xlink:type="simple">https://doi.org/10.4039/entm123158fv</ext-link></mixed-citation></ref><ref id="B50"><mixed-citation xmlns:xlink="http://www.w3.org/1999/xlink" xlink:type="simple"><person-group><name name-style="western"><surname>Munroe</surname><given-names>EG</given-names></name></person-group> (<year>1995</year>) <article-title><tp:taxon-name><tp:taxon-name-part taxon-name-part-type="family">Crambidae</tp:taxon-name-part></tp:taxon-name> (<tp:taxon-name><tp:taxon-name-part taxon-name-part-type="subfamily">Crambinae</tp:taxon-name-part></tp:taxon-name>, <tp:taxon-name><tp:taxon-name-part taxon-name-part-type="subfamily">Schoenobiinae</tp:taxon-name-part></tp:taxon-name>, <tp:taxon-name><tp:taxon-name-part taxon-name-part-type="subfamily">Cybalomiinae</tp:taxon-name-part></tp:taxon-name>, <tp:taxon-name><tp:taxon-name-part taxon-name-part-type="subfamily">Linostinae</tp:taxon-name-part></tp:taxon-name>, <tp:taxon-name><tp:taxon-name-part taxon-name-part-type="subfamily">Glaphyriinae</tp:taxon-name-part></tp:taxon-name>, <tp:taxon-name><tp:taxon-name-part taxon-name-part-type="subfamily">Dichogaminae</tp:taxon-name-part></tp:taxon-name>, <tp:taxon-name><tp:taxon-name-part taxon-name-part-type="subfamily">Scopariinae</tp:taxon-name-part></tp:taxon-name>, <tp:taxon-name><tp:taxon-name-part taxon-name-part-type="subfamily">Musotiminae</tp:taxon-name-part></tp:taxon-name>, <tp:taxon-name><tp:taxon-name-part taxon-name-part-type="subfamily">Midilinae</tp:taxon-name-part></tp:taxon-name>, <tp:taxon-name><tp:taxon-name-part taxon-name-part-type="subfamily">Nymphulinae</tp:taxon-name-part></tp:taxon-name>, <tp:taxon-name><tp:taxon-name-part taxon-name-part-type="subfamily">Odontiinae</tp:taxon-name-part></tp:taxon-name>, <tp:taxon-name><tp:taxon-name-part taxon-name-part-type="subfamily">Evergestinae</tp:taxon-name-part></tp:taxon-name>, <tp:taxon-name><tp:taxon-name-part taxon-name-part-type="subfamily">Pyraustinae</tp:taxon-name-part></tp:taxon-name>).</article-title> In: <person-group><name name-style="western"><surname>Heppner</surname><given-names>JB</given-names></name></person-group> (<role>Ed.</role>) <issue-title>Atlas of Neotropical Lepidoptera.</issue-title><source>Checklist: Part 2. <tp:taxon-name><tp:taxon-name-part taxon-name-part-type="superfamily">Hyblaeoidea</tp:taxon-name-part></tp:taxon-name> - <tp:taxon-name><tp:taxon-name-part taxon-name-part-type="superfamily">Pyraloidea</tp:taxon-name-part></tp:taxon-name> - <tp:taxon-name><tp:taxon-name-part taxon-name-part-type="superfamily">Tortricoidea</tp:taxon-name-part></tp:taxon-name> 3. Association for Tropical <tp:taxon-name><tp:taxon-name-part taxon-name-part-type="order">Lepidoptera</tp:taxon-name-part></tp:taxon-name> &amp; Scientific Publishers, Gainesville</source>, <fpage>34</fpage>–<lpage>79</lpage>.</mixed-citation></ref><ref id="B28"><mixed-citation xmlns:xlink="http://www.w3.org/1999/xlink" xlink:type="simple"><person-group><name name-style="western"><surname>Heppner</surname><given-names>JB</given-names></name></person-group> (<year>2003</year>) <article-title><tp:taxon-name><tp:taxon-name-part taxon-name-part-type="order">Lepidoptera</tp:taxon-name-part></tp:taxon-name> of Florida. Part 1. Introduction and catalog.</article-title><source>Arthropods of Florida and neighbouring land areas</source><volume>17</volume>: <fpage>1</fpage>–<lpage>670</lpage>.</mixed-citation></ref><ref id="B43"><mixed-citation xmlns:xlink="http://www.w3.org/1999/xlink" xlink:type="simple"><person-group><name name-style="western"><surname>Martinez</surname><given-names>EL</given-names></name><name name-style="western"><surname>Brown</surname><given-names>RL</given-names></name></person-group> (<year>2007</year>) <article-title><tp:taxon-name><tp:taxon-name-part taxon-name-part-type="tribe">Argyriini</tp:taxon-name-part></tp:taxon-name> (<tp:taxon-name><tp:taxon-name-part taxon-name-part-type="order">Lepidoptera</tp:taxon-name-part></tp:taxon-name>: <tp:taxon-name><tp:taxon-name-part taxon-name-part-type="family">Crambidae</tp:taxon-name-part></tp:taxon-name>) of Mississippi and Alabama with a redescription of <italic><tp:taxon-name><tp:taxon-name-part taxon-name-part-type="genus">Argyria</tp:taxon-name-part><tp:taxon-name-part taxon-name-part-type="species">rufisignella</tp:taxon-name-part></tp:taxon-name></italic> (Zeller).</article-title><source>Journal of the Lepidopterists Society</source><volume>61</volume>(<issue>2</issue>): <fpage>78</fpage>–<lpage>83</lpage>.</mixed-citation></ref><ref id="B57"><mixed-citation xmlns:xlink="http://www.w3.org/1999/xlink" xlink:type="simple"><person-group><name name-style="western"><surname>Roque-Albelo</surname><given-names>L</given-names></name><name name-style="western"><surname>Landry</surname><given-names>B</given-names></name></person-group> (<year>2010</year>) List of known butterflies and moths species from the Galapagos Islands - Lista de especies de mariposas y polillas conocidos de las Islas Galápagos. In: Bungartz F, Herrera H, Jaramillo P, Tirado N, Jímenez-Uzcategui G, Ruiz D, Guézou A, Ziemmeck F (Eds) List of all known species from the Galapagos Islands - Lista de todas las especies conocidas de las Islas Galápagos. Online repository of the Charles Darwin Foundation / Fundación Charles Darwin, Puerto Ayora, Galapago. <ext-link xlink:href="http://www.darwinfoundation.org/datazone/checklists/terrestrial-invertebrates/lepidoptera/" ext-link-type="uri" xlink:type="simple">http://www.darwinfoundation.org/datazone/checklists/terrestrial-invertebrates/lepidoptera/</ext-link> [accessed on 3 August 2022]</mixed-citation></ref><ref id="B59"><mixed-citation xmlns:xlink="http://www.w3.org/1999/xlink" xlink:type="simple"><person-group><name name-style="western"><surname>Scholtens</surname><given-names>BG</given-names></name><name name-style="western"><surname>Solis</surname><given-names>MA</given-names></name></person-group> (<year>2015</year>) <article-title>Annotated checklist of the <tp:taxon-name><tp:taxon-name-part taxon-name-part-type="superfamily">Pyraloidea</tp:taxon-name-part></tp:taxon-name> (<tp:taxon-name><tp:taxon-name-part taxon-name-part-type="order">Lepidoptera</tp:taxon-name-part></tp:taxon-name>) of America North of Mexico.</article-title><source>ZooKeys</source><volume>535</volume>: <fpage>1</fpage>–<lpage>136</lpage>. <ext-link xlink:href="10.3897/zookeys.535.6086" ext-link-type="doi" xlink:type="simple">https://doi.org/10.3897/zookeys.535.6086</ext-link></mixed-citation></ref><ref id="B41"><mixed-citation xmlns:xlink="http://www.w3.org/1999/xlink" xlink:type="simple"><person-group><name name-style="western"><surname>Landry</surname><given-names>B</given-names></name><name name-style="western"><surname>Basset</surname><given-names>Y</given-names></name><name name-style="western"><surname>Hebert</surname><given-names>PDN</given-names></name><name name-style="western"><surname>Maes</surname><given-names>J-M</given-names></name></person-group> (<year>2020</year>) <article-title>On the <tp:taxon-name><tp:taxon-name-part taxon-name-part-type="superfamily">Pyraloidea</tp:taxon-name-part></tp:taxon-name> fauna of Nicaragua.</article-title><source>Tropical <tp:taxon-name><tp:taxon-name-part taxon-name-part-type="order">Lepidoptera</tp:taxon-name-part></tp:taxon-name> Research</source><volume>30</volume>(<issue>2</issue>): <fpage>93</fpage>–<lpage>102</lpage>. <ext-link xlink:href="10.5281/zenodo.4317575" ext-link-type="doi" xlink:type="simple">https://doi.org/10.5281/zenodo.4317575</ext-link></mixed-citation></ref><ref id="B24"><mixed-citation xmlns:xlink="http://www.w3.org/1999/xlink" xlink:type="simple"><person-group><name name-style="western"><surname>Gibson</surname><given-names>LD</given-names></name><name name-style="western"><surname>Covell Jr</surname><given-names>CV</given-names></name><name name-style="western"><surname>Laudermilk</surname><given-names>EL</given-names></name></person-group> (<year>2021</year>) <article-title>Additions, deletions and corrections to the Kentucky list of <tp:taxon-name><tp:taxon-name-part taxon-name-part-type="order">Lepidoptera</tp:taxon-name-part></tp:taxon-name>.</article-title><source>News of the Lepidopterists’ Society</source><volume>63</volume>(<issue>1</issue>): <fpage>24</fpage>–<lpage>32</lpage>.</mixed-citation></ref><ref id="B19"><mixed-citation xmlns:xlink="http://www.w3.org/1999/xlink" xlink:type="simple"><person-group><name name-style="western"><surname>Fabricius</surname><given-names>JC</given-names></name></person-group> (<year>1798</year>) <source>Supplementum Entomologiae Systematicae.</source><publisher-name>Proft et Storch</publisher-name>, <publisher-loc>Hafniae, [i]–[iv]</publisher-loc>, <size units="page">572 pp</size>. [1–52, emendanda.]</mixed-citation></ref><ref id="B3"><mixed-citation xmlns:xlink="http://www.w3.org/1999/xlink" xlink:type="simple"><person-group><name name-style="western"><surname>Baixeras</surname><given-names>J</given-names></name><name name-style="western"><surname>Karsholt</surname><given-names>O</given-names></name></person-group> (<year>2011</year>) <article-title>The <tp:taxon-name><tp:taxon-name-part taxon-name-part-type="family">Tortricidae</tp:taxon-name-part></tp:taxon-name> described by J. C. Fabricius (<tp:taxon-name><tp:taxon-name-part taxon-name-part-type="order">Lepidoptera</tp:taxon-name-part></tp:taxon-name>).</article-title><source>Zootaxa</source><volume>3127</volume>(<issue>1</issue>): <fpage>1</fpage>–<lpage>37</lpage>. <ext-link xlink:href="10.11646/zootaxa.3127.1.1" ext-link-type="doi" xlink:type="simple">https://doi.org/10.11646/zootaxa.3127.1.1</ext-link></mixed-citation></ref><ref id="B66"><mixed-citation xmlns:xlink="http://www.w3.org/1999/xlink" xlink:type="simple"><person-group><name name-style="western"><surname>Zeller</surname><given-names>PC</given-names></name></person-group> (<year>1863</year>) Chilonidarum et Crambidarum genera et species. Wiegandt &amp; Hempel, Meseritz &amp; Berlin, 1–56. <ext-link xlink:href="10.5962/bhl.title.66009" ext-link-type="doi" xlink:type="simple">https://doi.org/10.5962/bhl.title.66009</ext-link></mixed-citation></ref><ref id="B15"><mixed-citation xmlns:xlink="http://www.w3.org/1999/xlink" xlink:type="simple"><person-group><name name-style="western"><surname>Dyar</surname><given-names>HG</given-names></name></person-group> (<year>1914</year>) <article-title>Report on the <tp:taxon-name><tp:taxon-name-part taxon-name-part-type="order">Lepidoptera</tp:taxon-name-part></tp:taxon-name> of the Smithsonian Biological Survey of the Panama Canal Zone.</article-title><source>Proceedings of the United States National Museum, Washington</source><volume>47</volume>(<issue>2050</issue>): <fpage>139</fpage>–<lpage>350</lpage>. <ext-link xlink:href="10.5479/si.00963801.47-2050.139" ext-link-type="doi" xlink:type="simple">https://doi.org/10.5479/si.00963801.47-2050.139</ext-link></mixed-citation></ref></ref-list></tp:taxon-treatment>
