# Supplementary material for: ﻿The identity of Argyrialacteella (Fabricius, 1794) (Lepidoptera, Pyraloidea, Crambinae), synonyms, and related species revealed by morphology and DNA capture in type specimens
Source: Zookeys. 2023 Feb 7;1146:1–42. doi: 10.3897/zookeys.1146.96099 (PMC10208364; doi:10.3897/zookeys.1146.96099)
Supplement: XML Treatment for Argyria gonogramma [file zookeys.1146.96099-treatment2.xml]

<!DOCTYPE tp:taxon-treatment
  PUBLIC "-//TaxonX//DTD Taxonomic Treatment Publishing DTD v0 20100105//EN" "tax-treatment-NSO.dtd">
<tp:taxon-treatment xmlns:tp="http://www.plazi.org/taxpub"><tp:treatment-meta><kwd-group><label>Taxon classification</label><kwd>
                <named-content content-type="kingdom">Animalia</named-content>
              </kwd><kwd>
                <named-content content-type="order">Lepidoptera</named-content>
              </kwd><kwd>
                <named-content content-type="family">Crambidae</named-content>
              </kwd></kwd-group><mixed-citation publication-type="journal"><person-group><name><surname>Landry</surname><given-names>Bernard</given-names></name><name><surname>Bilat</surname><given-names>Julia</given-names></name><name><surname>Hayden</surname><given-names>James</given-names></name><name><surname>Solis</surname><given-names>M. Alma</given-names></name><name><surname>Lees</surname><given-names>David C.</given-names></name><name><surname>Alvarez</surname><given-names>Nadir</given-names></name><name><surname>Léger</surname><given-names>Théo</given-names></name><name><surname>Gauthier</surname><given-names>Jérémy</given-names></name></person-group><article-title>﻿The identity of <italic><tp:taxon-name><tp:taxon-name-part taxon-name-part-type="genus" reg="Argyria">Argyria</tp:taxon-name-part><tp:taxon-name-part taxon-name-part-type="species" reg="lacteella">lacteella</tp:taxon-name-part></tp:taxon-name></italic> (Fabricius, 1794) (<tp:taxon-name><tp:taxon-name-part taxon-name-part-type="order">Lepidoptera</tp:taxon-name-part></tp:taxon-name>, <tp:taxon-name><tp:taxon-name-part taxon-name-part-type="superfamily">Pyraloidea</tp:taxon-name-part></tp:taxon-name>, <tp:taxon-name><tp:taxon-name-part taxon-name-part-type="subfamily">Crambinae</tp:taxon-name-part></tp:taxon-name>), synonyms, and related species revealed by morphology and DNA capture in type specimens</article-title><source>Zookeys</source><day>07</day><month>02</month><year>2023</year><volume>1146</volume><fpage>1</fpage><lpage>42</lpage><pub-id pub-id-type="doi">10.3897/zookeys.1146.96099</pub-id></mixed-citation></tp:treatment-meta><tp:nomenclature><label>﻿</label><tp:taxon-name>
              <object-id xmlns:xlink="http://www.w3.org/1999/xlink" content-type="arpha" xlink:type="simple">AA15006B-7D5D-5AA2-8CC0-4042E95F1283</object-id>
              <tp:taxon-name-part taxon-name-part-type="genus" reg="Argyria">Argyria</tp:taxon-name-part>
              <tp:taxon-name-part taxon-name-part-type="species" reg="gonogramma">gonogramma</tp:taxon-name-part>
            </tp:taxon-name><tp:taxon-authority>Dyar, 1915</tp:taxon-authority><xref ref-type="fig" rid="F8">Figs 8</xref><xref ref-type="fig" rid="F12">, 12</xref><xref ref-type="fig" rid="F13">, 13</xref><xref ref-type="fig" rid="F15">, 15</xref><xref ref-type="fig" rid="F16">, 16</xref><xref ref-type="fig" rid="F18">, 18</xref><xref ref-type="fig" rid="F25">, 28</xref><xref ref-type="fig" rid="F26">, 30</xref><xref ref-type="fig" rid="F28">, 34</xref><tp:nomenclature-citation-list><tp:nomenclature-citation><tp:taxon-name>
                  <tp:taxon-name-part taxon-name-part-type="genus" reg="Argyria">Argyria</tp:taxon-name-part>
                  <tp:taxon-name-part taxon-name-part-type="species" reg="gonogramma">gonogramma</tp:taxon-name-part>
                </tp:taxon-name><comment>Dyar, 1915: 87–88. Type locality: Bermuda. <xref ref-type="bibr" rid="B7">Błeszyński and Collins (1962</xref>: 213).</comment></tp:nomenclature-citation><tp:nomenclature-citation><tp:taxon-name>
                  <tp:taxon-name-part taxon-name-part-type="status">=</tp:taxon-name-part>
                  <tp:taxon-name-part taxon-name-part-type="genus" reg="Argyria"/>
                  <tp:taxon-name-part taxon-name-part-type="species" reg="pusillalis">pusillalis</tp:taxon-name-part>
                </tp:taxon-name><comment> Hübner, 1818: 30, [36], [38], figs 167, 168. Type locality: [USA, Maryland] Baltimore. Nomen dubium. </comment></tp:nomenclature-citation><tp:nomenclature-citation><tp:taxon-name>
                  <tp:taxon-name-part taxon-name-part-type="genus" reg="Argyria"/>
                  <tp:taxon-name-part taxon-name-part-type="species" reg="pusillalis"/>
                </tp:taxon-name><comment>= <italic><tp:taxon-name><tp:taxon-name-part taxon-name-part-type="genus" reg="Argyria"/><tp:taxon-name-part taxon-name-part-type="species" reg="pusillalis">pussillalis</tp:taxon-name-part></tp:taxon-name></italic> [sic] Hübner, 1818: 28; original misspelling. </comment></tp:nomenclature-citation><tp:nomenclature-citation><tp:taxon-name>
                  <tp:taxon-name-part taxon-name-part-type="genus" reg="Argyria">Argyria</tp:taxon-name-part>
                  <tp:taxon-name-part taxon-name-part-type="species" reg="lacteella">lacteella</tp:taxon-name-part>
                </tp:taxon-name><comment>(Fabricius, 1794): <xref ref-type="bibr" rid="B22">Fernald 1896</xref>: 72, plate V fig. 5; <xref ref-type="bibr" rid="B25">Grossbeck 1917</xref>: 126; <xref ref-type="bibr" rid="B38">Kimball 1965</xref>: 233; <xref ref-type="bibr" rid="B63">Tan 1984</xref>: 96 et seq.; <xref ref-type="bibr" rid="B21">Ferguson et al. 1991</xref>: 40; <xref ref-type="bibr" rid="B50">Munroe 1995</xref>: 35 (in part); <xref ref-type="bibr" rid="B43">Martinez and Brown 2007</xref>: 81, fig. 9.</comment></tp:nomenclature-citation></tp:nomenclature-citation-list></tp:nomenclature><tp:treatment-sec sec-type="type material" id="SECID0EPVAI"><title>Type material examined.</title><p><bold><italic>Holotype</italic></bold> ♂ (Figs <xref ref-type="fig" rid="F8">8</xref>, <xref ref-type="fig" rid="F15">15</xref>, <xref ref-type="fig" rid="F16">16</xref>), with label data as follows: 1- “Bermuda, | 11.3.BWI | F.M. Jones”, 2- “V-3 | D”, 3- “Type No. | 18244 | U.S.N.M.”, 4- “Argyria | gonogramma | Type Dyar”, 5- “♂ genitalia | slide, 29Apr[il].’32 | C.H. #27”, 6- “Genitalia Slide | By 107,454 | <abbrev xmlns:xlink="http://www.w3.org/1999/xlink" xlink:title="National Museum of Natural History, Washington, D.C., USA" id="ABBRID0EVWAI" xlink:type="simple">USNM</abbrev>”; deposited in the <named-content xmlns:xlink="http://www.w3.org/1999/xlink" content-type="dwc:institutional_code" xlink:title="National Museum of Natural History, Washington, D.C., USA" xlink:href="http://grbio.org/institution/smithsonian-institution-national-museum-natural-history" xlink:type="simple">NMNH</named-content>.</p></tp:treatment-sec><tp:treatment-sec sec-type="material" id="SECID0E5WAI"><title>Other specimens examined.</title><p>411 specimens (see Suppl. material <xref ref-type="supplementary-material" rid="S2">2</xref>).</p></tp:treatment-sec><tp:treatment-sec sec-type="Morphological diagnosis" id="SECID0EIXAI"><title>Morphological diagnosis.</title><p>In this small satiny-white moth measuring between 10.5 and 13.5 mm in wingspan, the median markings of the forewing (Figs <xref ref-type="fig" rid="F8">8</xref>, <xref ref-type="fig" rid="F12">12</xref>) usually include a well-marked blackish-brown spot on the discal cell that is connected by curved lines to an oblique bar on the costa and a thin triangle on the dorsal margin. On the forewing costa, subapically, a thin curving bar is not followed by a triangle, but usually by 1–3 horizontal lines reaching the terminal margin below the apex. Relatively dark brown forms, with less contrasting markings (Fig. <xref ref-type="fig" rid="F13">13</xref>) have been collected in Alabama, Florida, and Louisiana (<named-content xmlns:xlink="http://www.w3.org/1999/xlink" content-type="dwc:institutional_code" xlink:title="Cornell University Insect Collection, Ithaca, New York, USA" xlink:href="http://grbio.org/institution/cornell-university-insect-collection" xlink:type="simple">CUIC</named-content>, <named-content xmlns:xlink="http://www.w3.org/1999/xlink" content-type="dwc:institutional_code" xlink:title="Florida State Collection of Arthropods, Gainesville, Florida, USA" xlink:href="http://grbio.org/institution/florida-state-collection-arthropods-museum-entomology" xlink:type="simple">FSCA</named-content>, <named-content xmlns:xlink="http://www.w3.org/1999/xlink" content-type="dwc:institutional_code" xlink:title="Muséum d’histoire naturelle, Geneva, Switzerland" xlink:href="http://grbio.org/institution/museum-dhistoire-naturelle-6" xlink:type="simple">MHNG</named-content>, <named-content xmlns:xlink="http://www.w3.org/1999/xlink" content-type="dwc:institutional_code" xlink:title="National Museum of Natural History, Washington, D.C., USA" xlink:href="http://grbio.org/institution/smithsonian-institution-national-museum-natural-history" xlink:type="simple">NMNH</named-content>) from December to April. In forewing markings this species is closest to <italic><tp:taxon-name><tp:taxon-name-part taxon-name-part-type="genus" reg="Argyria">A.</tp:taxon-name-part><tp:taxon-name-part taxon-name-part-type="species" reg="lacteella">lacteella</tp:taxon-name-part></tp:taxon-name></italic> (Fig. <xref ref-type="fig" rid="F11">11</xref>) in which there usually is a clear subapical triangle on the costa and for which the median spot, if present, is paler brown and usually smaller than the costal and dorsal triangles. In the absence of a subapical triangle on the forewing costa <italic><tp:taxon-name><tp:taxon-name-part taxon-name-part-type="genus" reg="Argyria">A.</tp:taxon-name-part><tp:taxon-name-part taxon-name-part-type="species" reg="gonogramma">gonogramma</tp:taxon-name-part></tp:taxon-name></italic> is also similar to <italic><tp:taxon-name><tp:taxon-name-part taxon-name-part-type="genus" reg="Argyria">A.</tp:taxon-name-part><tp:taxon-name-part taxon-name-part-type="species" reg="diplomochalis">diplomochalis</tp:taxon-name-part></tp:taxon-name></italic> (Figs <xref ref-type="fig" rid="F9">9</xref>, <xref ref-type="fig" rid="F14">14</xref>), which, however, doesn’t have any indication of a median spot or of any line between the median spot of the dorsal margin and the costa. In the male genitalia <italic><tp:taxon-name><tp:taxon-name-part taxon-name-part-type="genus" reg="Argyria">Argyria</tp:taxon-name-part><tp:taxon-name-part taxon-name-part-type="species" reg="gonogramma">gonogramma</tp:taxon-name-part></tp:taxon-name></italic> (Figs <xref ref-type="fig" rid="F15">15</xref>, <xref ref-type="fig" rid="F16">16</xref>, <xref ref-type="fig" rid="F18">18</xref>) has the basal projection of the valva shorter than that of <italic><tp:taxon-name><tp:taxon-name-part taxon-name-part-type="genus" reg="Argyria">A.</tp:taxon-name-part><tp:taxon-name-part taxon-name-part-type="species" reg="lacteella">lacteella</tp:taxon-name-part></tp:taxon-name></italic> (Fig. <xref ref-type="fig" rid="F17">17</xref>) and just barely curving (Fig. <xref ref-type="fig" rid="F16">16</xref>); the cornuti on the vesica are also longer and thicker than those of <italic><tp:taxon-name><tp:taxon-name-part taxon-name-part-type="genus" reg="Argyria">A.</tp:taxon-name-part><tp:taxon-name-part taxon-name-part-type="species" reg="lacteella">lacteella</tp:taxon-name-part></tp:taxon-name></italic>. In the female genitalia (Fig. <xref ref-type="fig" rid="F25">28</xref>) only one wide, sclerotised pocket can be found anterior of the ostium bursae, whereas <italic><tp:taxon-name><tp:taxon-name-part taxon-name-part-type="genus" reg="Argyria">A.</tp:taxon-name-part><tp:taxon-name-part taxon-name-part-type="species" reg="lacteella">lacteella</tp:taxon-name-part></tp:taxon-name></italic> (Figs <xref ref-type="fig" rid="F24">24</xref>, <xref ref-type="fig" rid="F25">27</xref>) has two pockets in the same area.</p><fig id="F8" position="float" orientation="portrait"><object-id xmlns:xlink="http://www.w3.org/1999/xlink" content-type="doi" xlink:type="simple">10.3897/zookeys.1146.96099.figure8</object-id><object-id xmlns:xlink="http://www.w3.org/1999/xlink" content-type="arpha" xlink:type="simple">9361EE84-284C-5D97-B502-906704FF9C2F</object-id><label>Figure 8.</label><caption><p>Habitus of <italic><tp:taxon-name><tp:taxon-name-part taxon-name-part-type="genus" reg="Argyria">Argyria</tp:taxon-name-part></tp:taxon-name></italic> type specimen (in <named-content xmlns:xlink="http://www.w3.org/1999/xlink" content-type="dwc:institutional_code" xlink:title="National Museum of Natural History, Washington, D.C., USA" xlink:href="http://grbio.org/institution/smithsonian-institution-national-museum-natural-history" xlink:type="simple">NMNH</named-content>) with labels underneath; holotype of <italic><tp:taxon-name><tp:taxon-name-part taxon-name-part-type="genus" reg="Argyria">Argyria</tp:taxon-name-part><tp:taxon-name-part taxon-name-part-type="species" reg="gonogramma">gonogramma</tp:taxon-name-part></tp:taxon-name></italic> Dyar, 1915 (wingspan: 11 mm).</p></caption><graphic xmlns:xlink="http://www.w3.org/1999/xlink" xlink:href="zookeys-1146-001_article-96099__-g008.jpg" position="float" orientation="portrait" xlink:type="simple" id="oo_806272.jpg"><uri content-type="original_file" xlink:type="simple">https://binary.pensoft.net/fig/806272</uri></graphic></fig><fig id="F9" position="float" orientation="portrait"><object-id xmlns:xlink="http://www.w3.org/1999/xlink" content-type="doi" xlink:type="simple">10.3897/zookeys.1146.96099.figure9</object-id><object-id xmlns:xlink="http://www.w3.org/1999/xlink" content-type="arpha" xlink:type="simple">564BC1D2-8E20-5D89-8F73-7B96C9703BE9</object-id><label>Figure 9.</label><caption><p>Habitus of <italic><tp:taxon-name><tp:taxon-name-part taxon-name-part-type="genus" reg="Argyria">Argyria</tp:taxon-name-part></tp:taxon-name></italic> type specimen (in <named-content xmlns:xlink="http://www.w3.org/1999/xlink" content-type="dwc:institutional_code" xlink:title="National Museum of Natural History, Washington, D.C., USA" xlink:href="http://grbio.org/institution/smithsonian-institution-national-museum-natural-history" xlink:type="simple">NMNH</named-content>) with labels underneath; lectotype of <italic><tp:taxon-name><tp:taxon-name-part taxon-name-part-type="genus" reg="Argyria">Argyria</tp:taxon-name-part><tp:taxon-name-part taxon-name-part-type="species" reg="diplomochalis">diplomochalis</tp:taxon-name-part></tp:taxon-name></italic> Dyar, 1913 (wingspan: 11 mm).</p></caption><graphic xmlns:xlink="http://www.w3.org/1999/xlink" xlink:href="zookeys-1146-001_article-96099__-g009.jpg" position="float" orientation="portrait" xlink:type="simple" id="oo_806273.jpg"><uri content-type="original_file" xlink:type="simple">https://binary.pensoft.net/fig/806273</uri></graphic></fig><fig id="F10" position="float" orientation="portrait"><object-id xmlns:xlink="http://www.w3.org/1999/xlink" content-type="doi" xlink:type="simple">10.3897/zookeys.1146.96099.figure10</object-id><object-id xmlns:xlink="http://www.w3.org/1999/xlink" content-type="arpha" xlink:type="simple">4CA6D41A-436E-5A1D-B334-B472B0FF1DAD</object-id><label>Figure 10.</label><caption><p>Habitus of <italic><tp:taxon-name><tp:taxon-name-part taxon-name-part-type="genus" reg="Argyria">Argyria</tp:taxon-name-part></tp:taxon-name></italic> type specimen (in <named-content xmlns:xlink="http://www.w3.org/1999/xlink" content-type="dwc:institutional_code" xlink:title="National Museum of Natural History, Washington, D.C., USA" xlink:href="http://grbio.org/institution/smithsonian-institution-national-museum-natural-history" xlink:type="simple">NMNH</named-content>) with labels underneath; holotype of <italic><tp:taxon-name><tp:taxon-name-part taxon-name-part-type="genus" reg="Argyria">Argyria</tp:taxon-name-part><tp:taxon-name-part taxon-name-part-type="species" reg="centrifugens">centrifugens</tp:taxon-name-part></tp:taxon-name></italic> Dyar, 1914 (wingspan: 16 mm).</p></caption><graphic xmlns:xlink="http://www.w3.org/1999/xlink" xlink:href="zookeys-1146-001_article-96099__-g010.jpg" position="float" orientation="portrait" xlink:type="simple" id="oo_806274.jpg"><uri content-type="original_file" xlink:type="simple">https://binary.pensoft.net/fig/806274</uri></graphic></fig><fig id="F11" position="float" orientation="portrait"><object-id xmlns:xlink="http://www.w3.org/1999/xlink" content-type="doi" xlink:type="simple">10.3897/zookeys.1146.96099.figure11</object-id><object-id xmlns:xlink="http://www.w3.org/1999/xlink" content-type="arpha" xlink:type="simple">0A4F3C8C-5EA9-5138-AA9A-4172B6D8BB86</object-id><label>Figure 11.</label><caption><p>Habitus of additional <italic><tp:taxon-name><tp:taxon-name-part taxon-name-part-type="genus" reg="Argyria">Argyria</tp:taxon-name-part></tp:taxon-name></italic> specimen. <italic><tp:taxon-name><tp:taxon-name-part taxon-name-part-type="genus" reg="Argyria">Argyria</tp:taxon-name-part><tp:taxon-name-part taxon-name-part-type="species" reg="lacteella">lacteella</tp:taxon-name-part></tp:taxon-name></italic> (Florida, Putnam Co., <named-content xmlns:xlink="http://www.w3.org/1999/xlink" content-type="dwc:institutional_code" xlink:title="Florida State Collection of Arthropods, Gainesville, Florida, USA" xlink:href="http://grbio.org/institution/florida-state-collection-arthropods-museum-entomology" xlink:type="simple">FSCA</named-content>). Scale bar: 2.5 mm.</p></caption><graphic xmlns:xlink="http://www.w3.org/1999/xlink" xlink:href="zookeys-1146-001_article-96099__-g011.jpg" position="float" orientation="portrait" xlink:type="simple" id="oo_806275.jpg"><uri content-type="original_file" xlink:type="simple">https://binary.pensoft.net/fig/806275</uri></graphic></fig><fig id="F12" position="float" orientation="portrait"><object-id xmlns:xlink="http://www.w3.org/1999/xlink" content-type="doi" xlink:type="simple">10.3897/zookeys.1146.96099.figure12</object-id><object-id xmlns:xlink="http://www.w3.org/1999/xlink" content-type="arpha" xlink:type="simple">6EE2D7FC-C5A5-5C2F-B07E-A9A45573F377</object-id><label>Figure 12.</label><caption><p>Habitus of additional <italic><tp:taxon-name><tp:taxon-name-part taxon-name-part-type="genus" reg="Argyria">Argyria</tp:taxon-name-part></tp:taxon-name></italic> specimen. <italic><tp:taxon-name><tp:taxon-name-part taxon-name-part-type="genus" reg="Argyria">Argyria</tp:taxon-name-part><tp:taxon-name-part taxon-name-part-type="species" reg="gonogramma">gonogramma</tp:taxon-name-part></tp:taxon-name></italic> (Florida, Seminole Co., <named-content xmlns:xlink="http://www.w3.org/1999/xlink" content-type="dwc:institutional_code" xlink:title="Muséum d’histoire naturelle, Geneva, Switzerland" xlink:href="http://grbio.org/institution/museum-dhistoire-naturelle-6" xlink:type="simple">MHNG</named-content>). Scale bar: 2.5 mm.</p></caption><graphic xmlns:xlink="http://www.w3.org/1999/xlink" xlink:href="zookeys-1146-001_article-96099__-g012.jpg" position="float" orientation="portrait" xlink:type="simple" id="oo_806276.jpg"><uri content-type="original_file" xlink:type="simple">https://binary.pensoft.net/fig/806276</uri></graphic></fig><fig id="F13" position="float" orientation="portrait"><object-id xmlns:xlink="http://www.w3.org/1999/xlink" content-type="doi" xlink:type="simple">10.3897/zookeys.1146.96099.figure13</object-id><object-id xmlns:xlink="http://www.w3.org/1999/xlink" content-type="arpha" xlink:type="simple">3CBA9E89-60A4-53DA-8C4A-1B6A017392A5</object-id><label>Figure 13.</label><caption><p>Habitus of additional <italic><tp:taxon-name><tp:taxon-name-part taxon-name-part-type="genus" reg="Argyria">Argyria</tp:taxon-name-part></tp:taxon-name></italic> specimen. <italic><tp:taxon-name><tp:taxon-name-part taxon-name-part-type="genus" reg="Argyria">Argyria</tp:taxon-name-part><tp:taxon-name-part taxon-name-part-type="species" reg="gonogramma">gonogramma</tp:taxon-name-part></tp:taxon-name></italic> (dark form, Louisiana, Calcasieu Co., <named-content xmlns:xlink="http://www.w3.org/1999/xlink" content-type="dwc:institutional_code" xlink:title="Muséum d’histoire naturelle, Geneva, Switzerland" xlink:href="http://grbio.org/institution/museum-dhistoire-naturelle-6" xlink:type="simple">MHNG</named-content>). Scale bar: 2.5 mm.</p></caption><graphic xmlns:xlink="http://www.w3.org/1999/xlink" xlink:href="zookeys-1146-001_article-96099__-g013.jpg" position="float" orientation="portrait" xlink:type="simple" id="oo_806277.jpg"><uri content-type="original_file" xlink:type="simple">https://binary.pensoft.net/fig/806277</uri></graphic></fig><fig id="F14" position="float" orientation="portrait"><object-id xmlns:xlink="http://www.w3.org/1999/xlink" content-type="doi" xlink:type="simple">10.3897/zookeys.1146.96099.figure14</object-id><object-id xmlns:xlink="http://www.w3.org/1999/xlink" content-type="arpha" xlink:type="simple">69D4CF4E-1874-5E0E-870D-3F7BED43775F</object-id><label>Figure 14.</label><caption><p>Habitus of additional <italic><tp:taxon-name><tp:taxon-name-part taxon-name-part-type="genus" reg="Argyria">Argyria</tp:taxon-name-part></tp:taxon-name></italic> specimen. <italic><tp:taxon-name><tp:taxon-name-part taxon-name-part-type="genus" reg="Argyria">Argyria</tp:taxon-name-part><tp:taxon-name-part taxon-name-part-type="species" reg="diplomochalis">diplomochalis</tp:taxon-name-part></tp:taxon-name></italic> (St Croix Island, <named-content xmlns:xlink="http://www.w3.org/1999/xlink" content-type="dwc:institutional_code" xlink:title="Muséum d’histoire naturelle, Geneva, Switzerland" xlink:href="http://grbio.org/institution/museum-dhistoire-naturelle-6" xlink:type="simple">MHNG</named-content>). Scale bar: 2.5 mm.</p></caption><graphic xmlns:xlink="http://www.w3.org/1999/xlink" xlink:href="zookeys-1146-001_article-96099__-g014.jpg" position="float" orientation="portrait" xlink:type="simple" id="oo_806278.jpg"><uri content-type="original_file" xlink:type="simple">https://binary.pensoft.net/fig/806278</uri></graphic></fig><fig id="F15" position="float" orientation="portrait"><object-id xmlns:xlink="http://www.w3.org/1999/xlink" content-type="doi" xlink:type="simple">10.3897/zookeys.1146.96099.figure15</object-id><object-id xmlns:xlink="http://www.w3.org/1999/xlink" content-type="arpha" xlink:type="simple">732BC521-8D40-5D28-A555-0F842F6C4281</object-id><label>Figure 15.</label><caption><p>Male genitalia of <italic><tp:taxon-name><tp:taxon-name-part taxon-name-part-type="genus" reg="Argyria">Argyria</tp:taxon-name-part><tp:taxon-name-part taxon-name-part-type="species" reg="gonogramma">gonogramma</tp:taxon-name-part></tp:taxon-name></italic> holotype (<named-content xmlns:xlink="http://www.w3.org/1999/xlink" content-type="dwc:institutional_code" xlink:title="National Museum of Natural History, Washington, D.C., USA" xlink:href="http://grbio.org/institution/smithsonian-institution-national-museum-natural-history" xlink:type="simple">NMNH</named-content>). Whole genitalia.</p></caption><graphic xmlns:xlink="http://www.w3.org/1999/xlink" xlink:href="zookeys-1146-001_article-96099__-g015.jpg" position="float" orientation="portrait" xlink:type="simple" id="oo_806279.jpg"><uri content-type="original_file" xlink:type="simple">https://binary.pensoft.net/fig/806279</uri></graphic></fig><fig id="F16" position="float" orientation="portrait"><object-id xmlns:xlink="http://www.w3.org/1999/xlink" content-type="doi" xlink:type="simple">10.3897/zookeys.1146.96099.figure16</object-id><object-id xmlns:xlink="http://www.w3.org/1999/xlink" content-type="arpha" xlink:type="simple">A13A6B09-546A-522E-9129-46F1DCC6743D</object-id><label>Figure 16.</label><caption><p>Male genitalia of <italic><tp:taxon-name><tp:taxon-name-part taxon-name-part-type="genus" reg="Argyria">Argyria</tp:taxon-name-part><tp:taxon-name-part taxon-name-part-type="species" reg="gonogramma">gonogramma</tp:taxon-name-part></tp:taxon-name></italic> holotype (<named-content xmlns:xlink="http://www.w3.org/1999/xlink" content-type="dwc:institutional_code" xlink:title="National Museum of Natural History, Washington, D.C., USA" xlink:href="http://grbio.org/institution/smithsonian-institution-national-museum-natural-history" xlink:type="simple">NMNH</named-content>). Close-up of bases of valvae with tip of phallus in middle.</p></caption><graphic xmlns:xlink="http://www.w3.org/1999/xlink" xlink:href="zookeys-1146-001_article-96099__-g016.jpg" position="float" orientation="portrait" xlink:type="simple" id="oo_806280.jpg"><uri content-type="original_file" xlink:type="simple">https://binary.pensoft.net/fig/806280</uri></graphic></fig><fig id="F17" position="float" orientation="portrait"><object-id xmlns:xlink="http://www.w3.org/1999/xlink" content-type="doi" xlink:type="simple">10.3897/zookeys.1146.96099.figure17</object-id><object-id xmlns:xlink="http://www.w3.org/1999/xlink" content-type="arpha" xlink:type="simple">5769A544-99A0-5141-AE6F-F1397B025A08</object-id><label>Figure 17.</label><caption><p>Male genitalia of <italic><tp:taxon-name><tp:taxon-name-part taxon-name-part-type="genus" reg="Argyria">Argyria</tp:taxon-name-part></tp:taxon-name></italic> species. <italic><tp:taxon-name><tp:taxon-name-part taxon-name-part-type="genus" reg="Argyria">Argyria</tp:taxon-name-part><tp:taxon-name-part taxon-name-part-type="species" reg="lacteella">lacteella</tp:taxon-name-part></tp:taxon-name></italic> (Florida, Alachua Co.). In <named-content xmlns:xlink="http://www.w3.org/1999/xlink" content-type="dwc:institutional_code" xlink:title="Florida State Collection of Arthropods, Gainesville, Florida, USA" xlink:href="http://grbio.org/institution/florida-state-collection-arthropods-museum-entomology" xlink:type="simple">FSCA</named-content>. Scale bar: 500 µm.</p></caption><graphic xmlns:xlink="http://www.w3.org/1999/xlink" xlink:href="zookeys-1146-001_article-96099__-g017.jpg" position="float" orientation="portrait" xlink:type="simple" id="oo_806281.jpg"><uri content-type="original_file" xlink:type="simple">https://binary.pensoft.net/fig/806281</uri></graphic></fig><fig id="F18" position="float" orientation="portrait"><object-id xmlns:xlink="http://www.w3.org/1999/xlink" content-type="doi" xlink:type="simple">10.3897/zookeys.1146.96099.figure18</object-id><object-id xmlns:xlink="http://www.w3.org/1999/xlink" content-type="arpha" xlink:type="simple">231014DC-B466-572F-9074-C7CB2DFC2B40</object-id><label>Figure 18.</label><caption><p>Male genitalia of <italic><tp:taxon-name><tp:taxon-name-part taxon-name-part-type="genus" reg="Argyria">Argyria</tp:taxon-name-part></tp:taxon-name></italic> species. <italic><tp:taxon-name><tp:taxon-name-part taxon-name-part-type="genus" reg="Argyria">A.</tp:taxon-name-part><tp:taxon-name-part taxon-name-part-type="species" reg="gonogramma">gonogramma</tp:taxon-name-part></tp:taxon-name></italic> (Florida, Wakulla Co.). In <named-content xmlns:xlink="http://www.w3.org/1999/xlink" content-type="dwc:institutional_code" xlink:title="Florida State Collection of Arthropods, Gainesville, Florida, USA" xlink:href="http://grbio.org/institution/florida-state-collection-arthropods-museum-entomology" xlink:type="simple">FSCA</named-content>. Scale bar: 500 µm.</p></caption><graphic xmlns:xlink="http://www.w3.org/1999/xlink" xlink:href="zookeys-1146-001_article-96099__-g018.jpg" position="float" orientation="portrait" xlink:type="simple" id="oo_806282.jpg"><uri content-type="original_file" xlink:type="simple">https://binary.pensoft.net/fig/806282</uri></graphic></fig></tp:treatment-sec><tp:treatment-sec sec-type="Molecular results" id="SECID0EFIBI"><title>Molecular results.</title><p>Phylogenetic inference reveals that <italic><tp:taxon-name><tp:taxon-name-part taxon-name-part-type="genus" reg="Argyria">Argyria</tp:taxon-name-part><tp:taxon-name-part taxon-name-part-type="species" reg="gonogramma">gonogramma</tp:taxon-name-part></tp:taxon-name></italic> constitutes a homogeneous clade. The monophyletic clade is identified in both <abbrev xmlns:xlink="http://www.w3.org/1999/xlink" xlink:title="General Mixed Yule-coalescent method" id="ABBRID0EWIBI" xlink:type="simple">GMYC</abbrev> and PTP species delimitation approaches, but it is not found in the <abbrev xmlns:xlink="http://www.w3.org/1999/xlink" xlink:title="Automatic Barcode Gap Discovery" id="ABBRID0E1IBI" xlink:type="simple">ABGD</abbrev> approach and is grouped with <italic><tp:taxon-name><tp:taxon-name-part taxon-name-part-type="genus" reg="Argyria">A.</tp:taxon-name-part><tp:taxon-name-part taxon-name-part-type="species" reg="lacteella">lacteella</tp:taxon-name-part></tp:taxon-name></italic> (Fig. <xref ref-type="fig" rid="F1">1</xref>). This clade shows very low genetic variability within the COI barcode with an average intraspecific divergence of only 0.49% (Fig. <xref ref-type="fig" rid="F2">2</xref>). This low genetic diversity may be the result of different evolutionary processes, including recent colonisation. This species is mainly present in the US where it overlaps with <italic><tp:taxon-name><tp:taxon-name-part taxon-name-part-type="genus" reg="Argyria">A.</tp:taxon-name-part><tp:taxon-name-part taxon-name-part-type="species" reg="lacteella">lacteella</tp:taxon-name-part></tp:taxon-name></italic> in Florida (Figs <xref ref-type="fig" rid="F27">33</xref>, <xref ref-type="fig" rid="F28">34</xref>).</p></tp:treatment-sec><tp:treatment-sec sec-type="distribution" id="SECID0EEKBI"><title>Distribution.</title><p>Bermuda, Bahamas, widespread in the Eastern USA, from North Carolina in the North to the south of Florida, west to eastern Texas (Fig. <xref ref-type="fig" rid="F28">34</xref>).</p></tp:treatment-sec><tp:treatment-sec sec-type="remarks" id="SECID0EOKBI"><title>Remarks.</title><p>The specimen of <italic><tp:taxon-name><tp:taxon-name-part taxon-name-part-type="genus" reg="Argyria">A.</tp:taxon-name-part><tp:taxon-name-part taxon-name-part-type="species" reg="gonogramma">gonogramma</tp:taxon-name-part></tp:taxon-name></italic> labelled ‘Type’ in the <named-content xmlns:xlink="http://www.w3.org/1999/xlink" content-type="dwc:institutional_code" xlink:title="National Museum of Natural History, Washington, D.C., USA" xlink:href="http://grbio.org/institution/smithsonian-institution-national-museum-natural-history" xlink:type="simple">NMNH</named-content> is considered the unique holotype; the species’ description (<xref ref-type="bibr" rid="B16">Dyar 1915</xref>) doesn’t indicate multiple specimens.</p><p><italic><tp:taxon-name><tp:taxon-name-part taxon-name-part-type="genus" reg="Argyria">Argyria</tp:taxon-name-part><tp:taxon-name-part taxon-name-part-type="species" reg="pusillalis">pusillalis</tp:taxon-name-part></tp:taxon-name></italic> Hübner is associated here with <italic><tp:taxon-name><tp:taxon-name-part taxon-name-part-type="genus" reg="Argyria">A.</tp:taxon-name-part><tp:taxon-name-part taxon-name-part-type="species" reg="gonogramma">gonogramma</tp:taxon-name-part></tp:taxon-name></italic> and not with <italic><tp:taxon-name><tp:taxon-name-part taxon-name-part-type="genus" reg="Argyria">A.</tp:taxon-name-part><tp:taxon-name-part taxon-name-part-type="species" reg="lacteella">lacteella</tp:taxon-name-part></tp:taxon-name></italic> as in <xref ref-type="bibr" rid="B50">Munroe (1995)</xref> because at the latitude of Baltimore, Maryland, U.S.A., the type locality of <italic><tp:taxon-name><tp:taxon-name-part taxon-name-part-type="genus" reg="Argyria">A.</tp:taxon-name-part><tp:taxon-name-part taxon-name-part-type="species" reg="pusillalis">pusillalis</tp:taxon-name-part></tp:taxon-name></italic>, only the superficially similar <italic><tp:taxon-name><tp:taxon-name-part taxon-name-part-type="genus" reg="Argyria">A.</tp:taxon-name-part><tp:taxon-name-part taxon-name-part-type="species" reg="gonogramma">gonogramma</tp:taxon-name-part></tp:taxon-name></italic> or <italic><tp:taxon-name><tp:taxon-name-part taxon-name-part-type="genus" reg="Argyria">A.</tp:taxon-name-part><tp:taxon-name-part taxon-name-part-type="species" reg="rufisignella">rufisignella</tp:taxon-name-part></tp:taxon-name></italic> (Zeller, 1872) could occur. <italic><tp:taxon-name><tp:taxon-name-part taxon-name-part-type="genus" reg="Argyria">Argyria</tp:taxon-name-part><tp:taxon-name-part taxon-name-part-type="species" reg="nummulalis">nummulalis</tp:taxon-name-part></tp:taxon-name></italic> Hübner, 1818 is also known to occur in the eastern USA at the latitude of Baltimore, but this species lacks any median markings across the forewing, unlike the illustration of <italic><tp:taxon-name><tp:taxon-name-part taxon-name-part-type="genus" reg="Argyria">A.</tp:taxon-name-part><tp:taxon-name-part taxon-name-part-type="species" reg="pusillalis">pusillalis</tp:taxon-name-part></tp:taxon-name></italic>. The name <italic><tp:taxon-name><tp:taxon-name-part taxon-name-part-type="genus" reg="Argyria">A.</tp:taxon-name-part><tp:taxon-name-part taxon-name-part-type="species" reg="pusillalis">pusillalis</tp:taxon-name-part></tp:taxon-name></italic> is considered a <italic>nomen dubium</italic> because the original description and illustration associated with it do not allow a conclusive determination. Hübner’s collection was deposited in the Naturhistorisches Museum Wien, Vienna, Austria, which was destroyed by fire in 1835 (<xref ref-type="bibr" rid="B31">Horn et al. 1990</xref>). However, although type specimens of some of Hübner’s <tp:taxon-name><tp:taxon-name-part taxon-name-part-type="family">Noctuidae</tp:taxon-name-part></tp:taxon-name> species have recently been discovered in this museum (Gabor and László Ronkay, pers. comm. to BL, 11 April 2022), a search for a type specimen of <italic><tp:taxon-name><tp:taxon-name-part taxon-name-part-type="genus" reg="Argyria">A.</tp:taxon-name-part><tp:taxon-name-part taxon-name-part-type="species" reg="pusillalis">pusillalis</tp:taxon-name-part></tp:taxon-name></italic> was not successful (S. Gaal, pers. comm. to BL, 10 August 2022). This issue could be settled by the designation of a neotype, but we refrain from doing that in order to avoid more instability in the nomenclature of this group. Also, we believe that it should be done in conjunction with a taxonomic revision of <italic><tp:taxon-name><tp:taxon-name-part taxon-name-part-type="genus" reg="Argyria">A.</tp:taxon-name-part><tp:taxon-name-part taxon-name-part-type="species" reg="rufisignella">rufisignella</tp:taxon-name-part></tp:taxon-name></italic>, at the least.</p><p><italic><tp:taxon-name><tp:taxon-name-part taxon-name-part-type="genus" reg="Argyria">Argyria</tp:taxon-name-part><tp:taxon-name-part taxon-name-part-type="species" reg="pusillalis">pusillalis</tp:taxon-name-part></tp:taxon-name></italic> was originally named “<italic>pussillalis</italic>” (Hübner 1818: 28), then mentioned as “<italic><tp:taxon-name><tp:taxon-name-part taxon-name-part-type="genus" reg="Argyria"/><tp:taxon-name-part taxon-name-part-type="species" reg="pusillalis">pusillalis</tp:taxon-name-part></tp:taxon-name></italic>” on page 30 and on two indices (pages [36] and [38]), and finally as “<italic>pussillalis</italic>” again on the plate with the illustrations. Given that “<italic>pusillus</italic>” is Latin for small, it seems reasonable to believe that the original spelling “<italic>pussillalis</italic>” was in error.</p><p><italic><tp:taxon-name><tp:taxon-name-part taxon-name-part-type="genus" reg="Argyria">Argyria</tp:taxon-name-part><tp:taxon-name-part taxon-name-part-type="species" reg="gonogramma">gonogramma</tp:taxon-name-part></tp:taxon-name></italic> is a North American native species that was previously misidentified as <italic><tp:taxon-name><tp:taxon-name-part taxon-name-part-type="genus" reg="Argyria">A.</tp:taxon-name-part><tp:taxon-name-part taxon-name-part-type="species" reg="lacteella">lacteella</tp:taxon-name-part></tp:taxon-name></italic> and that has been collected in the United States since the late 1800’s. The earliest specimens in the <named-content xmlns:xlink="http://www.w3.org/1999/xlink" content-type="dwc:institutional_code" xlink:title="National Museum of Natural History, Washington, D.C., USA" xlink:href="http://grbio.org/institution/smithsonian-institution-national-museum-natural-history" xlink:type="simple">NMNH</named-content> were collected by C.V. Riley from Ar[t]elier, FL, 1882 and N.[orth]C.[arolina] (undated). Another specimen collected by Boll in Texas (collection date unknown) was identified by “Rag[onot] \[18]86”, and then by “CVR[iley]at the B. Mus. \[18]87”.</p><p>That this species is native to the Southeastern U.S., or at least was established long before <italic><tp:taxon-name><tp:taxon-name-part taxon-name-part-type="genus" reg="Argyria">A.</tp:taxon-name-part><tp:taxon-name-part taxon-name-part-type="species" reg="lacteella">lacteella</tp:taxon-name-part></tp:taxon-name></italic>, is shown by earlier collecting dates for specimens in the <named-content xmlns:xlink="http://www.w3.org/1999/xlink" content-type="dwc:institutional_code" xlink:title="Florida State Collection of Arthropods, Gainesville, Florida, USA" xlink:href="http://grbio.org/institution/florida-state-collection-arthropods-museum-entomology" xlink:type="simple">FSCA</named-content> and <abbrev xmlns:xlink="http://www.w3.org/1999/xlink" content-type="institution" xlink:title="McGuire Center for Lepidoptera and Biodiversity, Gainesville, Florida, USA" id="ABBRID0EASBI" xlink:type="simple">MGCL</abbrev>. For example: Florida, Sarasota Co.: 1951, Alachua Co.: 1960, Volusia Co.: 1962, Okaloosa Co.: 1963, Texas: 1978, Louisiana: 1979.</p><p>The earliest record of <italic><tp:taxon-name><tp:taxon-name-part taxon-name-part-type="genus" reg="Argyria">A.</tp:taxon-name-part><tp:taxon-name-part taxon-name-part-type="species" reg="lacteella">lacteella</tp:taxon-name-part></tp:taxon-name></italic> in 1979 in the USA (Florida) supports the conclusion that <xref ref-type="bibr" rid="B63">Tan (1984)</xref>, although referring to <italic><tp:taxon-name><tp:taxon-name-part taxon-name-part-type="genus" reg="Argyria">A.</tp:taxon-name-part><tp:taxon-name-part taxon-name-part-type="species" reg="lacteella">lacteella</tp:taxon-name-part></tp:taxon-name></italic>, was in fact dealing with <italic><tp:taxon-name><tp:taxon-name-part taxon-name-part-type="genus" reg="Argyria">A.</tp:taxon-name-part><tp:taxon-name-part taxon-name-part-type="species" reg="gonogramma">gonogramma</tp:taxon-name-part></tp:taxon-name></italic>. <xref ref-type="bibr" rid="B63">Tan’s (1984)</xref> unpublished MSc thesis provided a description of larvae, with setal maps, which were reared from egg to adult on St. Augustine grass (<italic><tp:taxon-name><tp:taxon-name-part taxon-name-part-type="genus" reg="Stenotaphrum">Stenotaphrum</tp:taxon-name-part><tp:taxon-name-part taxon-name-part-type="species" reg="secundatum">secundatum</tp:taxon-name-part></tp:taxon-name></italic> (Walt.) Kuntze; <tp:taxon-name><tp:taxon-name-part taxon-name-part-type="family">Poaceae</tp:taxon-name-part></tp:taxon-name>). <xref ref-type="bibr" rid="B63">Tan (1984)</xref> further mentions that the early instar larvae eat the upper epidermis only and when not feeding, larvae hide in shelters made of leaves attached with silk, wherein moulting occurs. <xref ref-type="bibr" rid="B63">Tan (1984)</xref> also records the construction by the mature larva of a “small, compact silken case covered with frass and tiny pieces of chewed grass for pupation.”</p><p>Based on collected series of specimens both <italic><tp:taxon-name><tp:taxon-name-part taxon-name-part-type="genus" reg="Argyria">Argyria</tp:taxon-name-part><tp:taxon-name-part taxon-name-part-type="species" reg="gonogramma">gonogramma</tp:taxon-name-part></tp:taxon-name></italic> and <italic><tp:taxon-name><tp:taxon-name-part taxon-name-part-type="genus" reg="Argyria">A.</tp:taxon-name-part><tp:taxon-name-part taxon-name-part-type="species" reg="lacteella">lacteella</tp:taxon-name-part></tp:taxon-name></italic> now occur in sympatry and fly on the same dates in Florida, for example at Archbold Biological Station in Highlands County or in Pinellas County.</p><p><xref ref-type="bibr" rid="B22">Fernald (1896)</xref> treated this species under <italic><tp:taxon-name><tp:taxon-name-part taxon-name-part-type="genus" reg="Argyria">A.</tp:taxon-name-part><tp:taxon-name-part taxon-name-part-type="species" reg="lacteella">lacteella</tp:taxon-name-part></tp:taxon-name></italic> (pl. V fig. 5), whereas his other illustrations on the same plate (Figs <xref ref-type="fig" rid="F4">4</xref>, <xref ref-type="fig" rid="F6">6</xref>) represent the true <italic><tp:taxon-name><tp:taxon-name-part taxon-name-part-type="genus" reg="Argyria">A.</tp:taxon-name-part><tp:taxon-name-part taxon-name-part-type="species" reg="lacteella">lacteella</tp:taxon-name-part></tp:taxon-name></italic>. <xref ref-type="bibr" rid="B25">Grossbeck (1917)</xref>, Kimball (most or all records, 1965), and <xref ref-type="bibr" rid="B43">Martinez and Brown (2007)</xref> all treated this species under <italic><tp:taxon-name><tp:taxon-name-part taxon-name-part-type="genus" reg="Argyria">A.</tp:taxon-name-part><tp:taxon-name-part taxon-name-part-type="species" reg="lacteella">lacteella</tp:taxon-name-part></tp:taxon-name></italic>. Melanic specimens collected in winter months account for the specimens of “<italic><tp:taxon-name><tp:taxon-name-part taxon-name-part-type="genus" reg="Argyria">A.</tp:taxon-name-part><tp:taxon-name-part taxon-name-part-type="species" reg="diplomochalis">diplomochalis</tp:taxon-name-part></tp:taxon-name></italic>” cited by <xref ref-type="bibr" rid="B38">Kimball (1965)</xref>. This colouration variant may represent an adaptation for hiding in dry grass during the winter months and/or to obtain extra calories from the sun to allow biological activity.</p><p>The single moth at the basis of the Vermont record has been dissected and is correctly determined, but it is far outside the range since we know of no other record of <italic><tp:taxon-name><tp:taxon-name-part taxon-name-part-type="genus" reg="Argyria">A.</tp:taxon-name-part><tp:taxon-name-part taxon-name-part-type="species" reg="gonogramma">gonogramma</tp:taxon-name-part></tp:taxon-name></italic> north of North Carolina. It was collected in sandplain habitat (M. Sabourin, pers. comm. to JH, 29 August 2022), which is consistent with the species’ habitat preference in Florida.</p></tp:treatment-sec><tp:treatment-sec><!--Section generated to contain objects referenced in tp:taxon-treatment.--><fig id="F25" position="float" orientation="portrait"><object-id xmlns:xlink="http://www.w3.org/1999/xlink" content-type="doi" xlink:type="simple">10.3897/zookeys.1146.96099.figures27-28</object-id><object-id xmlns:xlink="http://www.w3.org/1999/xlink" content-type="arpha" xlink:type="simple">CCB48BC2-0F17-5B57-A068-5FB6FEF901BF</object-id><label>Figures 27, 28.</label><caption><p>Female genitalia of <italic><tp:taxon-name><tp:taxon-name-part taxon-name-part-type="genus" reg="Argyria">Argyria</tp:taxon-name-part></tp:taxon-name></italic> species with ultimate segments cut dorsomedially from base to apex <bold>27</bold><italic><tp:taxon-name><tp:taxon-name-part taxon-name-part-type="genus" reg="Argyria">Argyria</tp:taxon-name-part><tp:taxon-name-part taxon-name-part-type="species" reg="lacteella">lacteella</tp:taxon-name-part></tp:taxon-name></italic> (USA, Florida, Glades Co.) <bold>28</bold><italic><tp:taxon-name><tp:taxon-name-part taxon-name-part-type="genus" reg="Argyria">A.</tp:taxon-name-part><tp:taxon-name-part taxon-name-part-type="species" reg="gonogramma">gonogramma</tp:taxon-name-part></tp:taxon-name></italic> (USA, Florida, Orange Co.). Both in <named-content xmlns:xlink="http://www.w3.org/1999/xlink" content-type="dwc:institutional_code" xlink:title="Florida State Collection of Arthropods, Gainesville, Florida, USA" xlink:href="http://grbio.org/institution/florida-state-collection-arthropods-museum-entomology" xlink:type="simple">FSCA</named-content>. Scale bar: 250 µm.</p></caption><graphic xmlns:xlink="http://www.w3.org/1999/xlink" xlink:href="zookeys-1146-001_article-96099__-g024.jpg" position="float" orientation="portrait" xlink:type="simple" id="oo_806288.jpg"><uri content-type="original_file" xlink:type="simple">https://binary.pensoft.net/fig/806288</uri></graphic></fig><fig id="F26" position="float" orientation="portrait"><object-id xmlns:xlink="http://www.w3.org/1999/xlink" content-type="doi" xlink:type="simple">10.3897/zookeys.1146.96099.figures29-32</object-id><object-id xmlns:xlink="http://www.w3.org/1999/xlink" content-type="arpha" xlink:type="simple">5E67409B-EE0A-5003-88A5-E5221A3255A2</object-id><label>Figures 29–32.</label><caption><p>Heads of <italic><tp:taxon-name><tp:taxon-name-part taxon-name-part-type="genus" reg="Argyria">Argyria</tp:taxon-name-part></tp:taxon-name></italic> specimens <bold>29</bold><italic><tp:taxon-name><tp:taxon-name-part taxon-name-part-type="genus" reg="Argyria">A.</tp:taxon-name-part><tp:taxon-name-part taxon-name-part-type="species" reg="lacteella">lacteella</tp:taxon-name-part></tp:taxon-name></italic> (USA, Florida, Pinellas Co.) <bold>30</bold><italic><tp:taxon-name><tp:taxon-name-part taxon-name-part-type="genus" reg="Argyria">A.</tp:taxon-name-part><tp:taxon-name-part taxon-name-part-type="species" reg="gonogramma">gonogramma</tp:taxon-name-part></tp:taxon-name></italic> (USA, Florida, Levy Co.) <bold>31</bold><italic><tp:taxon-name><tp:taxon-name-part taxon-name-part-type="genus" reg="Argyria">A.</tp:taxon-name-part><tp:taxon-name-part taxon-name-part-type="species" reg="diplomochalis">diplomochalis</tp:taxon-name-part></tp:taxon-name></italic> (US Virgin Islands, St Croix) <bold>32</bold><italic><tp:taxon-name><tp:taxon-name-part taxon-name-part-type="genus" reg="Argyria">A.</tp:taxon-name-part><tp:taxon-name-part taxon-name-part-type="species" reg="centrifugens">centrifugens</tp:taxon-name-part></tp:taxon-name></italic> (Colombia, Amazonas, Leticia). All in <named-content xmlns:xlink="http://www.w3.org/1999/xlink" content-type="dwc:institutional_code" xlink:title="Muséum d’histoire naturelle, Geneva, Switzerland" xlink:href="http://grbio.org/institution/museum-dhistoire-naturelle-6" xlink:type="simple">MHNG</named-content>. Scale bars: 250 µm (<bold>29–31)</bold>, 500 µm (<bold>32</bold>).</p></caption><graphic xmlns:xlink="http://www.w3.org/1999/xlink" xlink:href="zookeys-1146-001_article-96099__-g025.jpg" position="float" orientation="portrait" xlink:type="simple" id="oo_806289.jpg"><uri content-type="original_file" xlink:type="simple">https://binary.pensoft.net/fig/806289</uri></graphic></fig><fig id="F28" position="float" orientation="portrait"><object-id xmlns:xlink="http://www.w3.org/1999/xlink" content-type="doi" xlink:type="simple">10.3897/zookeys.1146.96099.figure34</object-id><object-id xmlns:xlink="http://www.w3.org/1999/xlink" content-type="arpha" xlink:type="simple">CD8A4F43-9BD4-5519-87C7-BA26500044CD</object-id><label>Figure 34.</label><caption><p>Distribution of <italic><tp:taxon-name><tp:taxon-name-part taxon-name-part-type="genus" reg="Argyria">Argyria</tp:taxon-name-part><tp:taxon-name-part taxon-name-part-type="species" reg="gonogramma">gonogramma</tp:taxon-name-part></tp:taxon-name></italic> Dyar.</p></caption><graphic xmlns:xlink="http://www.w3.org/1999/xlink" xlink:href="zookeys-1146-001_article-96099__-g027.jpg" position="float" orientation="portrait" xlink:type="simple" id="oo_806291.jpg"><uri content-type="original_file" xlink:type="simple">https://binary.pensoft.net/fig/806291</uri></graphic></fig><supplementary-material xmlns:xlink="http://www.w3.org/1999/xlink" id="S2" position="float" orientation="portrait" xlink:type="simple"><object-id content-type="doi" xlink:type="simple">10.3897/zookeys.1146.96099.suppl2</object-id><object-id content-type="zenodo_dep_id" xlink:type="simple">7624341</object-id><object-id content-type="arpha" xlink:type="simple">E0B99899-253E-53D2-9BF1-BDD723F3F512</object-id><label>Supplementary material 2</label><caption><p>Species names, code numbers and collecting data</p></caption><statement content-type="dataType"><label>Data type</label><p>specimens names and collecting data</p></statement><statement content-type="notes"><label>Explanation note</label><p>This table contains the species names, code numbers, and collecting data of all of the specimens examined in this study and that were used to generate the distribution maps.</p></statement><media xlink:href="zookeys-1146-001_article-96099__-s002.xlsx" mimetype="application" mime-subtype="vnd.openxmlformats-officedocument.spreadsheetml.sheet" position="float" orientation="portrait" xlink:type="simple" id="oo_806294.xlsx"><uri content-type="original_file" xlink:type="simple">https://binary.pensoft.net/file/806294</uri></media><permissions><license xlink:type="simple"><license-p>This dataset is made available under the Open Database License (http://opendatacommons.org/licenses/odbl/1.0/). The Open Database License (ODbL) is a license agreement intended to allow users to freely share, modify, and use this Dataset while maintaining this same freedom for others, provided that the original source and author(s) are credited.</license-p></license></permissions><attrib specific-use="authors">Bernard Landry, James Hayden, M. Alma Solis, David C. Lees, Théo Léger, Jérémy Gauthier</attrib></supplementary-material><fig id="F24" position="float" orientation="portrait"><object-id xmlns:xlink="http://www.w3.org/1999/xlink" content-type="doi" xlink:type="simple">10.3897/zookeys.1146.96099.figures24-26</object-id><object-id xmlns:xlink="http://www.w3.org/1999/xlink" content-type="arpha" xlink:type="simple">118E609B-5D7C-5FE8-816A-70372186963E</object-id><label>Figures 24–26.</label><caption><p>Female genitalia of <italic><tp:taxon-name><tp:taxon-name-part taxon-name-part-type="genus" reg="Argyria">Argyria</tp:taxon-name-part></tp:taxon-name></italic> species <bold>24</bold><italic><tp:taxon-name><tp:taxon-name-part taxon-name-part-type="genus" reg="Argyria">Argyria</tp:taxon-name-part><tp:taxon-name-part taxon-name-part-type="species" reg="lacteella">lacteella</tp:taxon-name-part></tp:taxon-name></italic> (holotype of <italic><tp:taxon-name><tp:taxon-name-part taxon-name-part-type="genus" reg="Argyria">A.</tp:taxon-name-part><tp:taxon-name-part taxon-name-part-type="species" reg="abronalis">abronalis</tp:taxon-name-part></tp:taxon-name></italic>, with spermatophore inside corpus bursae; <named-content xmlns:xlink="http://www.w3.org/1999/xlink" content-type="dwc:institutional_code" xlink:title="Oxford University Museum of Natural History, Oxford, UK" xlink:href="http://grbio.org/institution/oxford-university-museum-natural-history" xlink:type="simple">OUMNH</named-content>) <bold>25</bold><italic><tp:taxon-name><tp:taxon-name-part taxon-name-part-type="genus" reg="Argyria">A.</tp:taxon-name-part><tp:taxon-name-part taxon-name-part-type="species" reg="diplomochalis">diplomochalis</tp:taxon-name-part></tp:taxon-name></italic> (Anguilla Island, BL 1889, <named-content xmlns:xlink="http://www.w3.org/1999/xlink" content-type="dwc:institutional_code" xlink:title="Carnegie Museum of Natural History, Pittsburgh, USA" xlink:href="http://grbio.org/institution/carnegie-museum-natural-history" xlink:type="simple">CMNH</named-content>) <bold>26</bold><italic><tp:taxon-name><tp:taxon-name-part taxon-name-part-type="genus" reg="Argyria">A.</tp:taxon-name-part><tp:taxon-name-part taxon-name-part-type="species" reg="centrifugens">centrifugens</tp:taxon-name-part></tp:taxon-name></italic> (Colombia, Amazonas, Leticia, <named-content xmlns:xlink="http://www.w3.org/1999/xlink" content-type="dwc:institutional_code" xlink:title="Muséum d’histoire naturelle, Geneva, Switzerland" xlink:href="http://grbio.org/institution/museum-dhistoire-naturelle-6" xlink:type="simple">MHNG</named-content>-ENTO-97427). Scale bars: 250 µm (<bold>24</bold>), 500 µm (<bold>25, 26</bold>).</p></caption><graphic xmlns:xlink="http://www.w3.org/1999/xlink" xlink:href="zookeys-1146-001_article-96099__-g023.jpg" position="float" orientation="portrait" xlink:type="simple" id="oo_806287.jpg"><uri content-type="original_file" xlink:type="simple">https://binary.pensoft.net/fig/806287</uri></graphic></fig><fig id="F1" position="float" orientation="portrait"><object-id xmlns:xlink="http://www.w3.org/1999/xlink" content-type="doi" xlink:type="simple">10.3897/zookeys.1146.96099.figure1</object-id><object-id xmlns:xlink="http://www.w3.org/1999/xlink" content-type="arpha" xlink:type="simple">7D213565-6592-5E7A-8594-1CA27AC3FD4D</object-id><label>Figure 1.</label><caption><p>Phylogenetic inferences including 174 <italic><tp:taxon-name><tp:taxon-name-part taxon-name-part-type="genus" reg="Argyria">Argyria</tp:taxon-name-part></tp:taxon-name></italic> COI barcode sequences, i.e., 160 barcodes from <abbrev xmlns:xlink="http://www.w3.org/1999/xlink" xlink:title="Barcode of Life Data System" id="ABBRID0E2YAG" xlink:type="simple">BOLD</abbrev>, 9 COI sequences amplified by PCR (in bold), and 5 COI sequences obtained using capture from historical specimens (in red). Nodal support expressed in SH-aLRT and ultrafast bootstrap (UFBoot) is given as indicated in the caption except for nodes when SH-aLRT &lt; 80 and/or UFBoot &lt; 95. Species delimitation results including morphology, <abbrev xmlns:xlink="http://www.w3.org/1999/xlink" xlink:title="Automatic Barcode Gap Discovery" id="ABBRID0E6YAG" xlink:type="simple">ABGD</abbrev>, <abbrev xmlns:xlink="http://www.w3.org/1999/xlink" xlink:title="General Mixed Yule-coalescent method" id="ABBRID0EDZAG" xlink:type="simple">GMYC</abbrev>, and PTP are indicated by different colours to represent the species proposed.</p></caption><graphic xmlns:xlink="http://www.w3.org/1999/xlink" xlink:href="zookeys-1146-001_article-96099__-g001.jpg" position="float" orientation="portrait" xlink:type="simple" id="oo_806265.jpg"><uri content-type="original_file" xlink:type="simple">https://binary.pensoft.net/fig/806265</uri></graphic></fig><fig id="F2" position="float" orientation="portrait"><object-id xmlns:xlink="http://www.w3.org/1999/xlink" content-type="doi" xlink:type="simple">10.3897/zookeys.1146.96099.figure2</object-id><object-id xmlns:xlink="http://www.w3.org/1999/xlink" content-type="arpha" xlink:type="simple">D93750FB-BBF3-50A4-AB8A-D3E6FE6D1526</object-id><label>Figure 2.</label><caption><p>Mean genetic divergence (p-distance) between all samples from each species.</p></caption><graphic xmlns:xlink="http://www.w3.org/1999/xlink" xlink:href="zookeys-1146-001_article-96099__-g002.jpg" position="float" orientation="portrait" xlink:type="simple" id="oo_806266.jpg"><uri content-type="original_file" xlink:type="simple">https://binary.pensoft.net/fig/806266</uri></graphic></fig><fig id="F27" position="float" orientation="portrait"><object-id xmlns:xlink="http://www.w3.org/1999/xlink" content-type="doi" xlink:type="simple">10.3897/zookeys.1146.96099.figure33</object-id><object-id xmlns:xlink="http://www.w3.org/1999/xlink" content-type="arpha" xlink:type="simple">6B477D21-9747-52A7-9C5F-39C39472CB64</object-id><label>Figure 33.</label><caption><p>Distribution of <italic><tp:taxon-name><tp:taxon-name-part taxon-name-part-type="genus" reg="Argyria">Argyria</tp:taxon-name-part><tp:taxon-name-part taxon-name-part-type="species" reg="lacteella">lacteella</tp:taxon-name-part></tp:taxon-name></italic> (Fabricius).</p></caption><graphic xmlns:xlink="http://www.w3.org/1999/xlink" xlink:href="zookeys-1146-001_article-96099__-g026.jpg" position="float" orientation="portrait" xlink:type="simple" id="oo_806290.jpg"><uri content-type="original_file" xlink:type="simple">https://binary.pensoft.net/fig/806290</uri></graphic></fig><fig id="F4" position="float" orientation="portrait"><object-id xmlns:xlink="http://www.w3.org/1999/xlink" content-type="doi" xlink:type="simple">10.3897/zookeys.1146.96099.figure4</object-id><object-id xmlns:xlink="http://www.w3.org/1999/xlink" content-type="arpha" xlink:type="simple">51549856-BA19-5A3F-8B0C-3CF15371F60B</object-id><label>Figure 4.</label><caption><p>Holotype of <italic><tp:taxon-name><tp:taxon-name-part taxon-name-part-type="genus" reg="Argyria">Argyria</tp:taxon-name-part><tp:taxon-name-part taxon-name-part-type="species" reg="lacteella">lacteella</tp:taxon-name-part></tp:taxon-name></italic> synonym. <tp:taxon-name><tp:taxon-name-part taxon-name-part-type="genus" reg="Zebronia">Zebronia</tp:taxon-name-part><tp:taxon-name-part taxon-name-part-type="authority">?</tp:taxon-name-part><tp:taxon-name-part taxon-name-part-type="uncertainty-rank">?</tp:taxon-name-part><tp:taxon-name-part taxon-name-part-type="species" reg="abronalis">abronalis</tp:taxon-name-part></tp:taxon-name> Walker, 1859 (Oxford University Museum of Natural History; <named-content xmlns:xlink="http://www.w3.org/1999/xlink" content-type="dwc:institutional_code" xlink:title="Oxford University Museum of Natural History, Oxford, UK" xlink:href="http://grbio.org/institution/oxford-university-museum-natural-history" xlink:type="simple">OUMNH</named-content>). Scale bar: 10 mm.</p></caption><graphic xmlns:xlink="http://www.w3.org/1999/xlink" xlink:href="zookeys-1146-001_article-96099__-g004.jpg" position="float" orientation="portrait" xlink:type="simple" id="oo_806268.jpg"><uri content-type="original_file" xlink:type="simple">https://binary.pensoft.net/fig/806268</uri></graphic></fig><fig id="F6" position="float" orientation="portrait"><object-id xmlns:xlink="http://www.w3.org/1999/xlink" content-type="doi" xlink:type="simple">10.3897/zookeys.1146.96099.figure6</object-id><object-id xmlns:xlink="http://www.w3.org/1999/xlink" content-type="arpha" xlink:type="simple">E4242570-12B2-5C5D-A8F5-D7817386D3FD</object-id><label>Figure 6.</label><caption><p>Holotype of <italic><tp:taxon-name><tp:taxon-name-part taxon-name-part-type="genus" reg="Argyria">Argyria</tp:taxon-name-part><tp:taxon-name-part taxon-name-part-type="species" reg="lacteella">lacteella</tp:taxon-name-part></tp:taxon-name></italic> synonym. <italic><tp:taxon-name><tp:taxon-name-part taxon-name-part-type="genus" reg="Argyria">Argyria</tp:taxon-name-part><tp:taxon-name-part taxon-name-part-type="species" reg="vestalis">vestalis</tp:taxon-name-part></tp:taxon-name></italic> Butler, 1878 (<named-content xmlns:xlink="http://www.w3.org/1999/xlink" content-type="dwc:institutional_code" xlink:title="Natural History Museum, London, UK" xlink:href="http://grbio.org/institution/natural-history-museum-london" xlink:type="simple">NHMUK</named-content> Trustees of the Natural History Museum).</p></caption><graphic xmlns:xlink="http://www.w3.org/1999/xlink" xlink:href="zookeys-1146-001_article-96099__-g006.jpg" position="float" orientation="portrait" xlink:type="simple" id="oo_806270.jpg"><uri content-type="original_file" xlink:type="simple">https://binary.pensoft.net/fig/806270</uri></graphic></fig></tp:treatment-sec><ref-list><ref id="B7"><mixed-citation xmlns:xlink="http://www.w3.org/1999/xlink" xlink:type="simple"><person-group><name name-style="western"><surname>Błeszyński</surname><given-names>S</given-names></name><name name-style="western"><surname>Collins</surname><given-names>RJ</given-names></name></person-group> (<year>1962</year>) <article-title>A short catalogue of the world species of the family <tp:taxon-name><tp:taxon-name-part taxon-name-part-type="family">Crambidae</tp:taxon-name-part></tp:taxon-name> (<tp:taxon-name><tp:taxon-name-part taxon-name-part-type="order">Lepidoptera</tp:taxon-name-part></tp:taxon-name>).</article-title><source>Acta zoologica cracoviensia</source><volume>7</volume>(<issue>12</issue>): <fpage>197</fpage>–<lpage>389</lpage>.</mixed-citation></ref><ref id="B22"><mixed-citation xmlns:xlink="http://www.w3.org/1999/xlink" xlink:type="simple"><person-group><name name-style="western"><surname>Fernald</surname><given-names>CH</given-names></name></person-group> (<year>1896</year>) The <tp:taxon-name><tp:taxon-name-part taxon-name-part-type="family">Crambidae</tp:taxon-name-part></tp:taxon-name> of North America. Massachusetts Agricultural College, 93 pp. [pls a–c, pls I–V] <ext-link xlink:href="10.5962/t.173040" ext-link-type="doi" xlink:type="simple">https://doi.org/10.5962/t.173040</ext-link></mixed-citation></ref><ref id="B25"><mixed-citation xmlns:xlink="http://www.w3.org/1999/xlink" xlink:type="simple"><person-group><name name-style="western"><surname>Grossbeck</surname><given-names>JA</given-names></name></person-group> (<year>1917</year>) <article-title>Insects of Florida IV: <tp:taxon-name><tp:taxon-name-part taxon-name-part-type="order">Lepidoptera</tp:taxon-name-part></tp:taxon-name>.</article-title><source>Bulletin of the American Museum of Natural History</source><volume>37</volume>: <fpage>1</fpage>–<lpage>147</lpage>.</mixed-citation></ref><ref id="B38"><mixed-citation xmlns:xlink="http://www.w3.org/1999/xlink" xlink:type="simple"><person-group><name name-style="western"><surname>Kimball</surname><given-names>CP</given-names></name></person-group> (<year>1965</year>) <article-title>The <tp:taxon-name><tp:taxon-name-part taxon-name-part-type="order">Lepidoptera</tp:taxon-name-part></tp:taxon-name> of Florida: an annotated checklist.</article-title><source>Arthropods of Florida and neighbouring land areas</source><volume>1</volume>: <fpage>1</fpage>–<lpage>363</lpage>. [26 pls]</mixed-citation></ref><ref id="B63"><mixed-citation xmlns:xlink="http://www.w3.org/1999/xlink" xlink:type="simple"><person-group><name name-style="western"><surname>Tan</surname><given-names>C-L</given-names></name></person-group> (<year>1984</year>) Biology and taxonomy of sod webworms (<tp:taxon-name><tp:taxon-name-part taxon-name-part-type="order">Lepidoptera</tp:taxon-name-part></tp:taxon-name>: <tp:taxon-name><tp:taxon-name-part taxon-name-part-type="family">Pyralidae</tp:taxon-name-part></tp:taxon-name>) destructive to turfgrasses in Florida. M.Sc. Thesis, University of Florida.</mixed-citation></ref><ref id="B21"><mixed-citation xmlns:xlink="http://www.w3.org/1999/xlink" xlink:type="simple"><person-group><name name-style="western"><surname>Ferguson</surname><given-names>DC</given-names></name><name name-style="western"><surname>Hilburn</surname><given-names>DJ</given-names></name><name name-style="western"><surname>Wright</surname><given-names>B</given-names></name></person-group> (<year>1991</year>) <article-title>The <tp:taxon-name><tp:taxon-name-part taxon-name-part-type="order">Lepidoptera</tp:taxon-name-part></tp:taxon-name> of Bermuda: Their food plants, biogeography, and means of dispersal.</article-title><source>Memoirs of the Entomological Society of Canada, Ottawa</source><volume>123</volume>(<issue>158</issue>): <fpage>1</fpage>–<lpage>105</lpage>. <ext-link xlink:href="10.4039/entm123158fv" ext-link-type="doi" xlink:type="simple">https://doi.org/10.4039/entm123158fv</ext-link></mixed-citation></ref><ref id="B50"><mixed-citation xmlns:xlink="http://www.w3.org/1999/xlink" xlink:type="simple"><person-group><name name-style="western"><surname>Munroe</surname><given-names>EG</given-names></name></person-group> (<year>1995</year>) <article-title><tp:taxon-name><tp:taxon-name-part taxon-name-part-type="family">Crambidae</tp:taxon-name-part></tp:taxon-name> (<tp:taxon-name><tp:taxon-name-part taxon-name-part-type="subfamily">Crambinae</tp:taxon-name-part></tp:taxon-name>, <tp:taxon-name><tp:taxon-name-part taxon-name-part-type="subfamily">Schoenobiinae</tp:taxon-name-part></tp:taxon-name>, <tp:taxon-name><tp:taxon-name-part taxon-name-part-type="subfamily">Cybalomiinae</tp:taxon-name-part></tp:taxon-name>, <tp:taxon-name><tp:taxon-name-part taxon-name-part-type="subfamily">Linostinae</tp:taxon-name-part></tp:taxon-name>, <tp:taxon-name><tp:taxon-name-part taxon-name-part-type="subfamily">Glaphyriinae</tp:taxon-name-part></tp:taxon-name>, <tp:taxon-name><tp:taxon-name-part taxon-name-part-type="subfamily">Dichogaminae</tp:taxon-name-part></tp:taxon-name>, <tp:taxon-name><tp:taxon-name-part taxon-name-part-type="subfamily">Scopariinae</tp:taxon-name-part></tp:taxon-name>, <tp:taxon-name><tp:taxon-name-part taxon-name-part-type="subfamily">Musotiminae</tp:taxon-name-part></tp:taxon-name>, <tp:taxon-name><tp:taxon-name-part taxon-name-part-type="subfamily">Midilinae</tp:taxon-name-part></tp:taxon-name>, <tp:taxon-name><tp:taxon-name-part taxon-name-part-type="subfamily">Nymphulinae</tp:taxon-name-part></tp:taxon-name>, <tp:taxon-name><tp:taxon-name-part taxon-name-part-type="subfamily">Odontiinae</tp:taxon-name-part></tp:taxon-name>, <tp:taxon-name><tp:taxon-name-part taxon-name-part-type="subfamily">Evergestinae</tp:taxon-name-part></tp:taxon-name>, <tp:taxon-name><tp:taxon-name-part taxon-name-part-type="subfamily">Pyraustinae</tp:taxon-name-part></tp:taxon-name>).</article-title> In: <person-group><name name-style="western"><surname>Heppner</surname><given-names>JB</given-names></name></person-group> (<role>Ed.</role>) <issue-title>Atlas of Neotropical Lepidoptera.</issue-title><source>Checklist: Part 2. <tp:taxon-name><tp:taxon-name-part taxon-name-part-type="superfamily">Hyblaeoidea</tp:taxon-name-part></tp:taxon-name> - <tp:taxon-name><tp:taxon-name-part taxon-name-part-type="superfamily">Pyraloidea</tp:taxon-name-part></tp:taxon-name> - <tp:taxon-name><tp:taxon-name-part taxon-name-part-type="superfamily">Tortricoidea</tp:taxon-name-part></tp:taxon-name> 3. Association for Tropical <tp:taxon-name><tp:taxon-name-part taxon-name-part-type="order">Lepidoptera</tp:taxon-name-part></tp:taxon-name> &amp; Scientific Publishers, Gainesville</source>, <fpage>34</fpage>–<lpage>79</lpage>.</mixed-citation></ref><ref id="B43"><mixed-citation xmlns:xlink="http://www.w3.org/1999/xlink" xlink:type="simple"><person-group><name name-style="western"><surname>Martinez</surname><given-names>EL</given-names></name><name name-style="western"><surname>Brown</surname><given-names>RL</given-names></name></person-group> (<year>2007</year>) <article-title><tp:taxon-name><tp:taxon-name-part taxon-name-part-type="tribe">Argyriini</tp:taxon-name-part></tp:taxon-name> (<tp:taxon-name><tp:taxon-name-part taxon-name-part-type="order">Lepidoptera</tp:taxon-name-part></tp:taxon-name>: <tp:taxon-name><tp:taxon-name-part taxon-name-part-type="family">Crambidae</tp:taxon-name-part></tp:taxon-name>) of Mississippi and Alabama with a redescription of <italic><tp:taxon-name><tp:taxon-name-part taxon-name-part-type="genus">Argyria</tp:taxon-name-part><tp:taxon-name-part taxon-name-part-type="species">rufisignella</tp:taxon-name-part></tp:taxon-name></italic> (Zeller).</article-title><source>Journal of the Lepidopterists Society</source><volume>61</volume>(<issue>2</issue>): <fpage>78</fpage>–<lpage>83</lpage>.</mixed-citation></ref><ref id="B16"><mixed-citation xmlns:xlink="http://www.w3.org/1999/xlink" xlink:type="simple"><person-group><name name-style="western"><surname>Dyar</surname><given-names>HG</given-names></name></person-group> (<year>1915</year>) <article-title><tp:taxon-name><tp:taxon-name-part taxon-name-part-type="family">Pyralidae</tp:taxon-name-part></tp:taxon-name> of Bermuda.</article-title><source>Insecutor Inscitiae Menstruus, Washington</source><volume>3</volume>(<issue>5–7</issue>): <fpage>86</fpage>–<lpage>89</lpage>.</mixed-citation></ref><ref id="B31"><mixed-citation xmlns:xlink="http://www.w3.org/1999/xlink" xlink:type="simple"><person-group><name name-style="western"><surname>Horn</surname><given-names>W</given-names></name><name name-style="western"><surname>Kahle</surname><given-names>I</given-names></name><name name-style="western"><surname>Friese</surname><given-names>G</given-names></name><name name-style="western"><surname>Gaedike</surname><given-names>R</given-names></name></person-group> (<year>1990</year>) <source>Collectiones Entomologicae. Ein Komendium über den Verbleib Entomologischer Sammlungen der Welt bis 1960. Teil I: A bis K. Teil II: L bis Z.</source><publisher-name>Akademie der Landwirtschaftswissenschaften der DDR</publisher-name>, <publisher-loc>Berlin</publisher-loc>, <size units="page">573 pp</size>.</mixed-citation></ref></ref-list></tp:taxon-treatment>
