# Supplementary material for: ﻿The identity of Argyrialacteella (Fabricius, 1794) (Lepidoptera, Pyraloidea, Crambinae), synonyms, and related species revealed by morphology and DNA capture in type specimens
Source: Zookeys. 2023 Feb 7;1146:1–42. doi: 10.3897/zookeys.1146.96099 (PMC10208364; doi:10.3897/zookeys.1146.96099)
Supplement: XML Treatment for Argyria diplomochalis [file zookeys.1146.96099-treatment3.xml]

<!DOCTYPE tp:taxon-treatment
  PUBLIC "-//TaxonX//DTD Taxonomic Treatment Publishing DTD v0 20100105//EN" "tax-treatment-NSO.dtd">
<tp:taxon-treatment xmlns:tp="http://www.plazi.org/taxpub"><tp:treatment-meta><kwd-group><label>Taxon classification</label><kwd>
                <named-content content-type="kingdom">Animalia</named-content>
              </kwd><kwd>
                <named-content content-type="order">Lepidoptera</named-content>
              </kwd><kwd>
                <named-content content-type="family">Crambidae</named-content>
              </kwd></kwd-group><mixed-citation publication-type="journal"><person-group><name><surname>Landry</surname><given-names>Bernard</given-names></name><name><surname>Bilat</surname><given-names>Julia</given-names></name><name><surname>Hayden</surname><given-names>James</given-names></name><name><surname>Solis</surname><given-names>M. Alma</given-names></name><name><surname>Lees</surname><given-names>David C.</given-names></name><name><surname>Alvarez</surname><given-names>Nadir</given-names></name><name><surname>Léger</surname><given-names>Théo</given-names></name><name><surname>Gauthier</surname><given-names>Jérémy</given-names></name></person-group><article-title>﻿The identity of <italic><tp:taxon-name><tp:taxon-name-part taxon-name-part-type="genus" reg="Argyria">Argyria</tp:taxon-name-part><tp:taxon-name-part taxon-name-part-type="species" reg="lacteella">lacteella</tp:taxon-name-part></tp:taxon-name></italic> (Fabricius, 1794) (<tp:taxon-name><tp:taxon-name-part taxon-name-part-type="order">Lepidoptera</tp:taxon-name-part></tp:taxon-name>, <tp:taxon-name><tp:taxon-name-part taxon-name-part-type="superfamily">Pyraloidea</tp:taxon-name-part></tp:taxon-name>, <tp:taxon-name><tp:taxon-name-part taxon-name-part-type="subfamily">Crambinae</tp:taxon-name-part></tp:taxon-name>), synonyms, and related species revealed by morphology and DNA capture in type specimens</article-title><source>Zookeys</source><day>07</day><month>02</month><year>2023</year><volume>1146</volume><fpage>1</fpage><lpage>42</lpage><pub-id pub-id-type="doi">10.3897/zookeys.1146.96099</pub-id></mixed-citation></tp:treatment-meta><tp:nomenclature><label>﻿</label><tp:taxon-name>
              <object-id xmlns:xlink="http://www.w3.org/1999/xlink" content-type="arpha" xlink:type="simple">256937A6-D27D-550C-9464-135CD76242F0</object-id>
              <tp:taxon-name-part taxon-name-part-type="genus" reg="Argyria">Argyria</tp:taxon-name-part>
              <tp:taxon-name-part taxon-name-part-type="species" reg="diplomochalis">diplomochalis</tp:taxon-name-part>
            </tp:taxon-name><tp:taxon-authority>Dyar, 1913</tp:taxon-authority><xref ref-type="fig" rid="F9">Figs 9</xref><xref ref-type="fig" rid="F14">, 14</xref><xref ref-type="fig" rid="F19">, 19</xref><xref ref-type="fig" rid="F20">, 20</xref><xref ref-type="fig" rid="F24">, 25</xref><xref ref-type="fig" rid="F26">, 31</xref><xref ref-type="fig" rid="F29">, 35</xref><tp:nomenclature-citation-list><tp:nomenclature-citation><tp:taxon-name>
                  <tp:taxon-name-part taxon-name-part-type="genus" reg="Argyria">Argyria</tp:taxon-name-part>
                  <tp:taxon-name-part taxon-name-part-type="species" reg="diplomochalis">diplomochalis</tp:taxon-name-part>
                </tp:taxon-name><comment>Dyar, 1913: 113. Type locality: [USA] Culebra Island, Puerto Rico. <xref ref-type="bibr" rid="B7">Błeszyński and Collins 1962</xref>: 213; <xref ref-type="bibr" rid="B38">Kimball 1965</xref>: 234, US specimens misidentified; <xref ref-type="bibr" rid="B6">Błeszyński 1967</xref>: 96; <xref ref-type="bibr" rid="B12">De la Torre y Callejas 1967</xref>: 20; <xref ref-type="bibr" rid="B1">Alayo and Valdés 1982</xref>: 61; <xref ref-type="bibr" rid="B50">Munroe 1995</xref>: 35.</comment></tp:nomenclature-citation><tp:nomenclature-citation><tp:taxon-name>
                  <tp:taxon-name-part taxon-name-part-type="genus" reg="Argyria">Argyria</tp:taxon-name-part>
                  <tp:taxon-name-part taxon-name-part-type="species" reg="diplamachalis">diplamachalis</tp:taxon-name-part>
                </tp:taxon-name><comment>[sic]: Schaus, 1940: 400.</comment></tp:nomenclature-citation></tp:nomenclature-citation-list></tp:nomenclature><tp:treatment-sec sec-type="type material" id="SECID0EG2BI"><title>Type material examined.</title><p><bold><italic>Lectotype</italic></bold> ♂ (Fig. <xref ref-type="fig" rid="F9">9</xref>), here designated, with label data as follows: 1- “CulebraI[sland] | Feb[ruary]1899”, 2- “PortoRico | Aug[ust.] Busck”, 3- “Type | No.16245” | U.S.N.M.”, 4- “Argyria | diplomochalis | Type Dyar”, 5- “♂ genitalia | slide, 27 Apr[il].[19]’32 | C.H. #11.”, 6- “Genitalia Slide | By CH | 107,449 | <abbrev xmlns:xlink="http://www.w3.org/1999/xlink" xlink:title="National Museum of Natural History, Washington, D.C., USA" id="ABBRID0EE3BI" xlink:type="simple">USNM</abbrev>”, 7- “Lectotype | Argyria | diplomochalis Dyar, 1913 | Des[ignated] by M.A. Solis, 2022”, deposited in the <named-content xmlns:xlink="http://www.w3.org/1999/xlink" content-type="dwc:institutional_code" xlink:title="National Museum of Natural History, Washington, D.C., USA" xlink:href="http://grbio.org/institution/smithsonian-institution-national-museum-natural-history" xlink:type="simple">NMNH</named-content>. <bold><italic>Paralectotypes</italic></bold> (8 ♂, 1 ♀), here designated with label data as follows: 3 ♂♂: 1-“Culebra I[sland] | Feb[bruary]1899”, 2- “Porto Rico | Aug[ust] Busck”; 3 ♂♂: 1-“Bayamon | Jan[uary]1899”; 2- “Porto Rico | Aug[ust] Busck”; 1 ♀: 1-“Bayamon | Jan[uary]1899”, 2- “Porto Rico | Aug[ust] Busck”, 3-“GS-5620-SB | Argyria ♀ | lusella Z[eller] | det. Błeszyński, 19”, 4-“Genitalia slide | By SB ♀ | <abbrev xmlns:xlink="http://www.w3.org/1999/xlink" xlink:title="National Museum of Natural History, Washington, D.C., USA" id="ABBRID0EO4BI" xlink:type="simple">USNM</abbrev> 52861”; deposited in <named-content xmlns:xlink="http://www.w3.org/1999/xlink" content-type="dwc:institutional_code" xlink:title="National Museum of Natural History, Washington, D.C., USA" xlink:href="http://grbio.org/institution/smithsonian-institution-national-museum-natural-history" xlink:type="simple">NMNH</named-content>. 1 ♂ [abdomen in vial]: 1- “SYN-TYPE”, 2- “Bayamon | Jan 1899”, 3- “Porto Rico | Aug[ust] Busck”, 4- “Błeszyński | Collection | B.M. 1974-309”, 5- “Argyria | lusella Z[eller]. | ♂ | det. Błeszyński”, 6- “SYNTYPE | Argyria | diplomochalis | Dyar | det. M. Shaffer, 1975”, 7- “NHMUK013697137”; 1 ♂: 1- “SYN-TYPE”, 2- “Culebra I[sland]. | Feb 1899”, 3- “Porto Rico | Aug[ust] Busck”, 4- “Błeszyński | Collection | B.M. 1974-309”, 5- “SYN-TYPE” | Argyria | diplomochalis | Dyar | det. M. Shaffer, 1975”, 6- “NHMUK013697138”; deposited in the <named-content xmlns:xlink="http://www.w3.org/1999/xlink" content-type="dwc:institutional_code" xlink:title="Natural History Museum, London, UK" xlink:href="http://grbio.org/institution/natural-history-museum-london" xlink:type="simple">NHMUK</named-content>.</p></tp:treatment-sec><tp:treatment-sec sec-type="material" id="SECID0EJ6BI"><title>Other specimens examined.</title><p>41 (see Suppl. material <xref ref-type="supplementary-material" rid="S2">2</xref>).</p></tp:treatment-sec><tp:treatment-sec sec-type="Morphological diagnosis" id="SECID0ET6BI"><title>Morphological diagnosis.</title><p>Measuring 10–13 mm in wingspan this species (Figs <xref ref-type="fig" rid="F9">9</xref>, <xref ref-type="fig" rid="F14">14</xref>) is quite similar in size and forewing markings to <italic><tp:taxon-name><tp:taxon-name-part taxon-name-part-type="genus" reg="Argyria">A.</tp:taxon-name-part><tp:taxon-name-part taxon-name-part-type="species" reg="gonogramma">gonogramma</tp:taxon-name-part></tp:taxon-name></italic> (Figs <xref ref-type="fig" rid="F8">8</xref>, <xref ref-type="fig" rid="F12">12</xref>), but it lacks a median line on the forewing and the median marginal markings are reduced to a faint brown bar on costa and a small dark-brown spot on the dorsal margin; the forewing costa and the head also appear more strongly marked (Fig. <xref ref-type="fig" rid="F26">31</xref>), notably more thickly dark brown at the base of the costa, on the frons laterally and on the labial and maxillary palpi; the costa of the forewing is also gold yellow to the apex, following the dark brown base. In male genitalia (Figs <xref ref-type="fig" rid="F19">19</xref>, <xref ref-type="fig" rid="F20">20</xref>), this species differs most noticeably from the others treated here in the thicker and less strongly bent apical section of the gnathos and in the short valva with a prominent sickle-shaped projection at its base. In female genitalia (Fig. <xref ref-type="fig" rid="F24">25</xref>), <italic><tp:taxon-name><tp:taxon-name-part taxon-name-part-type="genus" reg="Argyria">A.</tp:taxon-name-part><tp:taxon-name-part taxon-name-part-type="species" reg="diplomochalis">diplomochalis</tp:taxon-name-part></tp:taxon-name></italic> differs from the others treated here more noticeably by the long and narrow ductus bursae without sclerotised section as well as in the large, circular corpus bursae; the ostium region also lacks any sclerotised ‘pockets’.</p><fig id="F19" position="float" orientation="portrait"><object-id xmlns:xlink="http://www.w3.org/1999/xlink" content-type="doi" xlink:type="simple">10.3897/zookeys.1146.96099.figure19</object-id><object-id xmlns:xlink="http://www.w3.org/1999/xlink" content-type="arpha" xlink:type="simple">B1E9DD13-E5F0-57F7-83D8-10ED77966A06</object-id><label>Figure 19.</label><caption><p>Male genitalia of <italic><tp:taxon-name><tp:taxon-name-part taxon-name-part-type="genus" reg="Argyria">Argyria</tp:taxon-name-part><tp:taxon-name-part taxon-name-part-type="species" reg="diplomochalis">diplomochalis</tp:taxon-name-part></tp:taxon-name></italic>. Holotype (<named-content xmlns:xlink="http://www.w3.org/1999/xlink" content-type="dwc:institutional_code" xlink:title="National Museum of Natural History, Washington, D.C., USA" xlink:href="http://grbio.org/institution/smithsonian-institution-national-museum-natural-history" xlink:type="simple">NMNH</named-content>).</p></caption></fig><fig id="F20" position="float" orientation="portrait"><object-id xmlns:xlink="http://www.w3.org/1999/xlink" content-type="doi" xlink:type="simple">10.3897/zookeys.1146.96099.figure20</object-id><object-id xmlns:xlink="http://www.w3.org/1999/xlink" content-type="arpha" xlink:type="simple">8CE31C05-4DBF-5AC9-AC66-2A2D052AFC91</object-id><label>Figure 20.</label><caption><p>Male genitalia of <italic><tp:taxon-name><tp:taxon-name-part taxon-name-part-type="genus" reg="Argyria">Argyria</tp:taxon-name-part><tp:taxon-name-part taxon-name-part-type="species" reg="diplomochalis">diplomochalis</tp:taxon-name-part></tp:taxon-name></italic>. Specimen from St Croix Island (<named-content xmlns:xlink="http://www.w3.org/1999/xlink" content-type="dwc:institutional_code" xlink:title="Muséum d’histoire naturelle, Geneva, Switzerland" xlink:href="http://grbio.org/institution/museum-dhistoire-naturelle-6" xlink:type="simple">MHNG</named-content>-ENTO-91929) (<bold>A</bold>) with phallus detached (<bold>B</bold>).</p></caption><graphic xmlns:xlink="http://www.w3.org/1999/xlink" xlink:href="zookeys-1146-001_article-96099__-g019.jpg" position="float" orientation="portrait" xlink:type="simple" id="oo_806283.jpg"><uri content-type="original_file" xlink:type="simple">https://binary.pensoft.net/fig/806283</uri></graphic></fig></tp:treatment-sec><tp:treatment-sec sec-type="Molecular results" id="SECID0EIDCI"><title>Molecular results.</title><p>The phylogenetic clade corresponding to the species <italic><tp:taxon-name><tp:taxon-name-part taxon-name-part-type="genus" reg="Argyria">A.</tp:taxon-name-part><tp:taxon-name-part taxon-name-part-type="species" reg="diplomochalis">diplomochalis</tp:taxon-name-part></tp:taxon-name></italic> comprises only three samples sequenced for this study. It appears that no sequence available in the <abbrev xmlns:xlink="http://www.w3.org/1999/xlink" xlink:title="Barcode of Life Data System" id="ABBRID0EZDCI" xlink:type="simple">BOLD</abbrev> database corresponds to this species. All three species delimitation approaches identify this clade (Fig. <xref ref-type="fig" rid="F1">1</xref>) and the average genetic divergence with the two closest species, <italic><tp:taxon-name><tp:taxon-name-part taxon-name-part-type="genus" reg="Argyria">A.</tp:taxon-name-part><tp:taxon-name-part taxon-name-part-type="species" reg="insons">insons</tp:taxon-name-part></tp:taxon-name></italic> and <italic><tp:taxon-name><tp:taxon-name-part taxon-name-part-type="genus" reg="Argyria">A.</tp:taxon-name-part><tp:taxon-name-part taxon-name-part-type="species" reg="centrifugens">centrifugens</tp:taxon-name-part></tp:taxon-name></italic>, are respectively 9.25% and 7.16%, which confirms the high divergence of this clade and its specific status. Within this species, the <abbrev xmlns:xlink="http://www.w3.org/1999/xlink" xlink:title="General Mixed Yule-coalescent method" id="ABBRID0EXECI" xlink:type="simple">GMYC</abbrev> and PTP approaches separate CRA04 on one hand and CRA05 and CRA06 on the other; and a mean divergence of 2.87% is observed between the samples of this clade. But this divergence may be related to a geographical divergence since CRA04 comes from the island of Anguilla and CRA05-CRA06 come from the US Virgin Island of Saint Croix. The integration of a larger number of samples in a genetic study could allow a finer molecular characterisation of this species.</p></tp:treatment-sec><tp:treatment-sec sec-type="distribution" id="SECID0E2ECI"><title>Distribution.</title><p>Antilles, from Cuba in the West to Dominica in the Lesser Antilles in the east (Fig. <xref ref-type="fig" rid="F29">35</xref>).</p></tp:treatment-sec><tp:treatment-sec sec-type="remarks" id="SECID0EFFCI"><title>Remarks.</title><p>Described from 12 cotypes from Culebra Island and Bayamon, Puerto Rico, a lectotype is designated here to ensure that the name continues to refer to this species exclusively. <xref ref-type="bibr" rid="B14">Dyar (1913)</xref> stated “Cotypes, 12 specimens”, but only seven specimens were found at the <named-content xmlns:xlink="http://www.w3.org/1999/xlink" content-type="dwc:institutional_code" xlink:title="National Museum of Natural History, Washington, D.C., USA" xlink:href="http://grbio.org/institution/smithsonian-institution-national-museum-natural-history" xlink:type="simple">NMNH</named-content> while two others (now paralectotypes) are in the <named-content xmlns:xlink="http://www.w3.org/1999/xlink" content-type="dwc:institutional_code" xlink:title="Natural History Museum, London, UK" xlink:href="http://grbio.org/institution/natural-history-museum-london" xlink:type="simple">NHMUK</named-content>.</p><p>Examination of specimens of “<italic><tp:taxon-name><tp:taxon-name-part taxon-name-part-type="genus" reg="Argyria">A.</tp:taxon-name-part><tp:taxon-name-part taxon-name-part-type="species" reg="diplomochalis">diplomochalis</tp:taxon-name-part></tp:taxon-name></italic>” cited by <xref ref-type="bibr" rid="B38">Kimball (1965)</xref>, including ones in the <named-content xmlns:xlink="http://www.w3.org/1999/xlink" content-type="dwc:institutional_code" xlink:title="Florida State Collection of Arthropods, Gainesville, Florida, USA" xlink:href="http://grbio.org/institution/florida-state-collection-arthropods-museum-entomology" xlink:type="simple">FSCA</named-content> labelled “5958,1” (Kimball’s number for that species), are <italic><tp:taxon-name><tp:taxon-name-part taxon-name-part-type="genus" reg="Argyria">A.</tp:taxon-name-part><tp:taxon-name-part taxon-name-part-type="species" reg="gonogramma">gonogramma</tp:taxon-name-part></tp:taxon-name></italic> with scattered honey-brown scales on the forewings. This may be melanism caused by pupation during cold weather; all the specimens have been collected in winter or early spring.</p></tp:treatment-sec><tp:treatment-sec><!--Section generated to contain objects referenced in tp:taxon-treatment.--><fig id="F9" position="float" orientation="portrait"><object-id xmlns:xlink="http://www.w3.org/1999/xlink" content-type="doi" xlink:type="simple">10.3897/zookeys.1146.96099.figure9</object-id><object-id xmlns:xlink="http://www.w3.org/1999/xlink" content-type="arpha" xlink:type="simple">564BC1D2-8E20-5D89-8F73-7B96C9703BE9</object-id><label>Figure 9.</label><caption><p>Habitus of <italic><tp:taxon-name><tp:taxon-name-part taxon-name-part-type="genus" reg="Argyria">Argyria</tp:taxon-name-part></tp:taxon-name></italic> type specimen (in <named-content xmlns:xlink="http://www.w3.org/1999/xlink" content-type="dwc:institutional_code" xlink:title="National Museum of Natural History, Washington, D.C., USA" xlink:href="http://grbio.org/institution/smithsonian-institution-national-museum-natural-history" xlink:type="simple">NMNH</named-content>) with labels underneath; lectotype of <italic><tp:taxon-name><tp:taxon-name-part taxon-name-part-type="genus" reg="Argyria">Argyria</tp:taxon-name-part><tp:taxon-name-part taxon-name-part-type="species" reg="diplomochalis">diplomochalis</tp:taxon-name-part></tp:taxon-name></italic> Dyar, 1913 (wingspan: 11 mm).</p></caption><graphic xmlns:xlink="http://www.w3.org/1999/xlink" xlink:href="zookeys-1146-001_article-96099__-g009.jpg" position="float" orientation="portrait" xlink:type="simple" id="oo_806273.jpg"><uri content-type="original_file" xlink:type="simple">https://binary.pensoft.net/fig/806273</uri></graphic></fig><fig id="F14" position="float" orientation="portrait"><object-id xmlns:xlink="http://www.w3.org/1999/xlink" content-type="doi" xlink:type="simple">10.3897/zookeys.1146.96099.figure14</object-id><object-id xmlns:xlink="http://www.w3.org/1999/xlink" content-type="arpha" xlink:type="simple">69D4CF4E-1874-5E0E-870D-3F7BED43775F</object-id><label>Figure 14.</label><caption><p>Habitus of additional <italic><tp:taxon-name><tp:taxon-name-part taxon-name-part-type="genus" reg="Argyria">Argyria</tp:taxon-name-part></tp:taxon-name></italic> specimen. <italic><tp:taxon-name><tp:taxon-name-part taxon-name-part-type="genus" reg="Argyria">Argyria</tp:taxon-name-part><tp:taxon-name-part taxon-name-part-type="species" reg="diplomochalis">diplomochalis</tp:taxon-name-part></tp:taxon-name></italic> (St Croix Island, <named-content xmlns:xlink="http://www.w3.org/1999/xlink" content-type="dwc:institutional_code" xlink:title="Muséum d’histoire naturelle, Geneva, Switzerland" xlink:href="http://grbio.org/institution/museum-dhistoire-naturelle-6" xlink:type="simple">MHNG</named-content>). Scale bar: 2.5 mm.</p></caption><graphic xmlns:xlink="http://www.w3.org/1999/xlink" xlink:href="zookeys-1146-001_article-96099__-g014.jpg" position="float" orientation="portrait" xlink:type="simple" id="oo_806278.jpg"><uri content-type="original_file" xlink:type="simple">https://binary.pensoft.net/fig/806278</uri></graphic></fig><fig id="F24" position="float" orientation="portrait"><object-id xmlns:xlink="http://www.w3.org/1999/xlink" content-type="doi" xlink:type="simple">10.3897/zookeys.1146.96099.figures24-26</object-id><object-id xmlns:xlink="http://www.w3.org/1999/xlink" content-type="arpha" xlink:type="simple">118E609B-5D7C-5FE8-816A-70372186963E</object-id><label>Figures 24–26.</label><caption><p>Female genitalia of <italic><tp:taxon-name><tp:taxon-name-part taxon-name-part-type="genus" reg="Argyria">Argyria</tp:taxon-name-part></tp:taxon-name></italic> species <bold>24</bold><italic><tp:taxon-name><tp:taxon-name-part taxon-name-part-type="genus" reg="Argyria">Argyria</tp:taxon-name-part><tp:taxon-name-part taxon-name-part-type="species" reg="lacteella">lacteella</tp:taxon-name-part></tp:taxon-name></italic> (holotype of <italic><tp:taxon-name><tp:taxon-name-part taxon-name-part-type="genus" reg="Argyria">A.</tp:taxon-name-part><tp:taxon-name-part taxon-name-part-type="species" reg="abronalis">abronalis</tp:taxon-name-part></tp:taxon-name></italic>, with spermatophore inside corpus bursae; <named-content xmlns:xlink="http://www.w3.org/1999/xlink" content-type="dwc:institutional_code" xlink:title="Oxford University Museum of Natural History, Oxford, UK" xlink:href="http://grbio.org/institution/oxford-university-museum-natural-history" xlink:type="simple">OUMNH</named-content>) <bold>25</bold><italic><tp:taxon-name><tp:taxon-name-part taxon-name-part-type="genus" reg="Argyria">A.</tp:taxon-name-part><tp:taxon-name-part taxon-name-part-type="species" reg="diplomochalis">diplomochalis</tp:taxon-name-part></tp:taxon-name></italic> (Anguilla Island, BL 1889, <named-content xmlns:xlink="http://www.w3.org/1999/xlink" content-type="dwc:institutional_code" xlink:title="Carnegie Museum of Natural History, Pittsburgh, USA" xlink:href="http://grbio.org/institution/carnegie-museum-natural-history" xlink:type="simple">CMNH</named-content>) <bold>26</bold><italic><tp:taxon-name><tp:taxon-name-part taxon-name-part-type="genus" reg="Argyria">A.</tp:taxon-name-part><tp:taxon-name-part taxon-name-part-type="species" reg="centrifugens">centrifugens</tp:taxon-name-part></tp:taxon-name></italic> (Colombia, Amazonas, Leticia, <named-content xmlns:xlink="http://www.w3.org/1999/xlink" content-type="dwc:institutional_code" xlink:title="Muséum d’histoire naturelle, Geneva, Switzerland" xlink:href="http://grbio.org/institution/museum-dhistoire-naturelle-6" xlink:type="simple">MHNG</named-content>-ENTO-97427). Scale bars: 250 µm (<bold>24</bold>), 500 µm (<bold>25, 26</bold>).</p></caption><graphic xmlns:xlink="http://www.w3.org/1999/xlink" xlink:href="zookeys-1146-001_article-96099__-g023.jpg" position="float" orientation="portrait" xlink:type="simple" id="oo_806287.jpg"><uri content-type="original_file" xlink:type="simple">https://binary.pensoft.net/fig/806287</uri></graphic></fig><fig id="F26" position="float" orientation="portrait"><object-id xmlns:xlink="http://www.w3.org/1999/xlink" content-type="doi" xlink:type="simple">10.3897/zookeys.1146.96099.figures29-32</object-id><object-id xmlns:xlink="http://www.w3.org/1999/xlink" content-type="arpha" xlink:type="simple">5E67409B-EE0A-5003-88A5-E5221A3255A2</object-id><label>Figures 29–32.</label><caption><p>Heads of <italic><tp:taxon-name><tp:taxon-name-part taxon-name-part-type="genus" reg="Argyria">Argyria</tp:taxon-name-part></tp:taxon-name></italic> specimens <bold>29</bold><italic><tp:taxon-name><tp:taxon-name-part taxon-name-part-type="genus" reg="Argyria">A.</tp:taxon-name-part><tp:taxon-name-part taxon-name-part-type="species" reg="lacteella">lacteella</tp:taxon-name-part></tp:taxon-name></italic> (USA, Florida, Pinellas Co.) <bold>30</bold><italic><tp:taxon-name><tp:taxon-name-part taxon-name-part-type="genus" reg="Argyria">A.</tp:taxon-name-part><tp:taxon-name-part taxon-name-part-type="species" reg="gonogramma">gonogramma</tp:taxon-name-part></tp:taxon-name></italic> (USA, Florida, Levy Co.) <bold>31</bold><italic><tp:taxon-name><tp:taxon-name-part taxon-name-part-type="genus" reg="Argyria">A.</tp:taxon-name-part><tp:taxon-name-part taxon-name-part-type="species" reg="diplomochalis">diplomochalis</tp:taxon-name-part></tp:taxon-name></italic> (US Virgin Islands, St Croix) <bold>32</bold><italic><tp:taxon-name><tp:taxon-name-part taxon-name-part-type="genus" reg="Argyria">A.</tp:taxon-name-part><tp:taxon-name-part taxon-name-part-type="species" reg="centrifugens">centrifugens</tp:taxon-name-part></tp:taxon-name></italic> (Colombia, Amazonas, Leticia). All in <named-content xmlns:xlink="http://www.w3.org/1999/xlink" content-type="dwc:institutional_code" xlink:title="Muséum d’histoire naturelle, Geneva, Switzerland" xlink:href="http://grbio.org/institution/museum-dhistoire-naturelle-6" xlink:type="simple">MHNG</named-content>. Scale bars: 250 µm (<bold>29–31)</bold>, 500 µm (<bold>32</bold>).</p></caption><graphic xmlns:xlink="http://www.w3.org/1999/xlink" xlink:href="zookeys-1146-001_article-96099__-g025.jpg" position="float" orientation="portrait" xlink:type="simple" id="oo_806289.jpg"><uri content-type="original_file" xlink:type="simple">https://binary.pensoft.net/fig/806289</uri></graphic></fig><fig id="F29" position="float" orientation="portrait"><object-id xmlns:xlink="http://www.w3.org/1999/xlink" content-type="doi" xlink:type="simple">10.3897/zookeys.1146.96099.figure35</object-id><object-id xmlns:xlink="http://www.w3.org/1999/xlink" content-type="arpha" xlink:type="simple">A93FBD67-AC4D-5C8C-AAE3-834B9E4A0944</object-id><label>Figure 35.</label><caption><p>Distributions of <italic><tp:taxon-name><tp:taxon-name-part taxon-name-part-type="genus" reg="Argyria">A.</tp:taxon-name-part><tp:taxon-name-part taxon-name-part-type="species" reg="centrifugens">centrifugens</tp:taxon-name-part></tp:taxon-name></italic> Dyar (yellow) and <italic><tp:taxon-name><tp:taxon-name-part taxon-name-part-type="genus" reg="Argyria">A.</tp:taxon-name-part><tp:taxon-name-part taxon-name-part-type="species" reg="diplomochalis">diplomochalis</tp:taxon-name-part></tp:taxon-name></italic> Dyar (pink).</p></caption><graphic xmlns:xlink="http://www.w3.org/1999/xlink" xlink:href="zookeys-1146-001_article-96099__-g028.jpg" position="float" orientation="portrait" xlink:type="simple" id="oo_806292.jpg"><uri content-type="original_file" xlink:type="simple">https://binary.pensoft.net/fig/806292</uri></graphic></fig><supplementary-material xmlns:xlink="http://www.w3.org/1999/xlink" id="S2" position="float" orientation="portrait" xlink:type="simple"><object-id content-type="doi" xlink:type="simple">10.3897/zookeys.1146.96099.suppl2</object-id><object-id content-type="zenodo_dep_id" xlink:type="simple">7624341</object-id><object-id content-type="arpha" xlink:type="simple">E0B99899-253E-53D2-9BF1-BDD723F3F512</object-id><label>Supplementary material 2</label><caption><p>Species names, code numbers and collecting data</p></caption><statement content-type="dataType"><label>Data type</label><p>specimens names and collecting data</p></statement><statement content-type="notes"><label>Explanation note</label><p>This table contains the species names, code numbers, and collecting data of all of the specimens examined in this study and that were used to generate the distribution maps.</p></statement><media xlink:href="zookeys-1146-001_article-96099__-s002.xlsx" mimetype="application" mime-subtype="vnd.openxmlformats-officedocument.spreadsheetml.sheet" position="float" orientation="portrait" xlink:type="simple" id="oo_806294.xlsx"><uri content-type="original_file" xlink:type="simple">https://binary.pensoft.net/file/806294</uri></media><permissions><license xlink:type="simple"><license-p>This dataset is made available under the Open Database License (http://opendatacommons.org/licenses/odbl/1.0/). The Open Database License (ODbL) is a license agreement intended to allow users to freely share, modify, and use this Dataset while maintaining this same freedom for others, provided that the original source and author(s) are credited.</license-p></license></permissions><attrib specific-use="authors">Bernard Landry, James Hayden, M. Alma Solis, David C. Lees, Théo Léger, Jérémy Gauthier</attrib></supplementary-material><fig id="F8" position="float" orientation="portrait"><object-id xmlns:xlink="http://www.w3.org/1999/xlink" content-type="doi" xlink:type="simple">10.3897/zookeys.1146.96099.figure8</object-id><object-id xmlns:xlink="http://www.w3.org/1999/xlink" content-type="arpha" xlink:type="simple">9361EE84-284C-5D97-B502-906704FF9C2F</object-id><label>Figure 8.</label><caption><p>Habitus of <italic><tp:taxon-name><tp:taxon-name-part taxon-name-part-type="genus" reg="Argyria">Argyria</tp:taxon-name-part></tp:taxon-name></italic> type specimen (in <named-content xmlns:xlink="http://www.w3.org/1999/xlink" content-type="dwc:institutional_code" xlink:title="National Museum of Natural History, Washington, D.C., USA" xlink:href="http://grbio.org/institution/smithsonian-institution-national-museum-natural-history" xlink:type="simple">NMNH</named-content>) with labels underneath; holotype of <italic><tp:taxon-name><tp:taxon-name-part taxon-name-part-type="genus" reg="Argyria">Argyria</tp:taxon-name-part><tp:taxon-name-part taxon-name-part-type="species" reg="gonogramma">gonogramma</tp:taxon-name-part></tp:taxon-name></italic> Dyar, 1915 (wingspan: 11 mm).</p></caption><graphic xmlns:xlink="http://www.w3.org/1999/xlink" xlink:href="zookeys-1146-001_article-96099__-g008.jpg" position="float" orientation="portrait" xlink:type="simple" id="oo_806272.jpg"><uri content-type="original_file" xlink:type="simple">https://binary.pensoft.net/fig/806272</uri></graphic></fig><fig id="F12" position="float" orientation="portrait"><object-id xmlns:xlink="http://www.w3.org/1999/xlink" content-type="doi" xlink:type="simple">10.3897/zookeys.1146.96099.figure12</object-id><object-id xmlns:xlink="http://www.w3.org/1999/xlink" content-type="arpha" xlink:type="simple">6EE2D7FC-C5A5-5C2F-B07E-A9A45573F377</object-id><label>Figure 12.</label><caption><p>Habitus of additional <italic><tp:taxon-name><tp:taxon-name-part taxon-name-part-type="genus" reg="Argyria">Argyria</tp:taxon-name-part></tp:taxon-name></italic> specimen. <italic><tp:taxon-name><tp:taxon-name-part taxon-name-part-type="genus" reg="Argyria">Argyria</tp:taxon-name-part><tp:taxon-name-part taxon-name-part-type="species" reg="gonogramma">gonogramma</tp:taxon-name-part></tp:taxon-name></italic> (Florida, Seminole Co., <named-content xmlns:xlink="http://www.w3.org/1999/xlink" content-type="dwc:institutional_code" xlink:title="Muséum d’histoire naturelle, Geneva, Switzerland" xlink:href="http://grbio.org/institution/museum-dhistoire-naturelle-6" xlink:type="simple">MHNG</named-content>). Scale bar: 2.5 mm.</p></caption><graphic xmlns:xlink="http://www.w3.org/1999/xlink" xlink:href="zookeys-1146-001_article-96099__-g012.jpg" position="float" orientation="portrait" xlink:type="simple" id="oo_806276.jpg"><uri content-type="original_file" xlink:type="simple">https://binary.pensoft.net/fig/806276</uri></graphic></fig><fig id="F1" position="float" orientation="portrait"><object-id xmlns:xlink="http://www.w3.org/1999/xlink" content-type="doi" xlink:type="simple">10.3897/zookeys.1146.96099.figure1</object-id><object-id xmlns:xlink="http://www.w3.org/1999/xlink" content-type="arpha" xlink:type="simple">7D213565-6592-5E7A-8594-1CA27AC3FD4D</object-id><label>Figure 1.</label><caption><p>Phylogenetic inferences including 174 <italic><tp:taxon-name><tp:taxon-name-part taxon-name-part-type="genus" reg="Argyria">Argyria</tp:taxon-name-part></tp:taxon-name></italic> COI barcode sequences, i.e., 160 barcodes from <abbrev xmlns:xlink="http://www.w3.org/1999/xlink" xlink:title="Barcode of Life Data System" id="ABBRID0E2YAG" xlink:type="simple">BOLD</abbrev>, 9 COI sequences amplified by PCR (in bold), and 5 COI sequences obtained using capture from historical specimens (in red). Nodal support expressed in SH-aLRT and ultrafast bootstrap (UFBoot) is given as indicated in the caption except for nodes when SH-aLRT &lt; 80 and/or UFBoot &lt; 95. Species delimitation results including morphology, <abbrev xmlns:xlink="http://www.w3.org/1999/xlink" xlink:title="Automatic Barcode Gap Discovery" id="ABBRID0E6YAG" xlink:type="simple">ABGD</abbrev>, <abbrev xmlns:xlink="http://www.w3.org/1999/xlink" xlink:title="General Mixed Yule-coalescent method" id="ABBRID0EDZAG" xlink:type="simple">GMYC</abbrev>, and PTP are indicated by different colours to represent the species proposed.</p></caption><graphic xmlns:xlink="http://www.w3.org/1999/xlink" xlink:href="zookeys-1146-001_article-96099__-g001.jpg" position="float" orientation="portrait" xlink:type="simple" id="oo_806265.jpg"><uri content-type="original_file" xlink:type="simple">https://binary.pensoft.net/fig/806265</uri></graphic></fig></tp:treatment-sec><ref-list><ref id="B7"><mixed-citation xmlns:xlink="http://www.w3.org/1999/xlink" xlink:type="simple"><person-group><name name-style="western"><surname>Błeszyński</surname><given-names>S</given-names></name><name name-style="western"><surname>Collins</surname><given-names>RJ</given-names></name></person-group> (<year>1962</year>) <article-title>A short catalogue of the world species of the family <tp:taxon-name><tp:taxon-name-part taxon-name-part-type="family">Crambidae</tp:taxon-name-part></tp:taxon-name> (<tp:taxon-name><tp:taxon-name-part taxon-name-part-type="order">Lepidoptera</tp:taxon-name-part></tp:taxon-name>).</article-title><source>Acta zoologica cracoviensia</source><volume>7</volume>(<issue>12</issue>): <fpage>197</fpage>–<lpage>389</lpage>.</mixed-citation></ref><ref id="B38"><mixed-citation xmlns:xlink="http://www.w3.org/1999/xlink" xlink:type="simple"><person-group><name name-style="western"><surname>Kimball</surname><given-names>CP</given-names></name></person-group> (<year>1965</year>) <article-title>The <tp:taxon-name><tp:taxon-name-part taxon-name-part-type="order">Lepidoptera</tp:taxon-name-part></tp:taxon-name> of Florida: an annotated checklist.</article-title><source>Arthropods of Florida and neighbouring land areas</source><volume>1</volume>: <fpage>1</fpage>–<lpage>363</lpage>. [26 pls]</mixed-citation></ref><ref id="B6"><mixed-citation xmlns:xlink="http://www.w3.org/1999/xlink" xlink:type="simple"><person-group><name name-style="western"><surname>Błeszyński</surname><given-names>S</given-names></name></person-group> (<year>1967</year>) <article-title>Studies on the <tp:taxon-name><tp:taxon-name-part taxon-name-part-type="subfamily">Crambinae</tp:taxon-name-part></tp:taxon-name> (<tp:taxon-name><tp:taxon-name-part taxon-name-part-type="order">Lepidoptera</tp:taxon-name-part></tp:taxon-name>). Part 44. New Neotropical genera and species. Preliminary check-list of Neotropical <tp:taxon-name><tp:taxon-name-part taxon-name-part-type="subfamily">Crambinae</tp:taxon-name-part></tp:taxon-name>.</article-title><source>Acta zoologica cracoviensia</source><volume>12</volume>(<issue>5</issue>): <fpage>39</fpage>–<lpage>110</lpage>. [pls. 11–14]</mixed-citation></ref><ref id="B12"><mixed-citation xmlns:xlink="http://www.w3.org/1999/xlink" xlink:type="simple"><person-group><name name-style="western"><surname>De la Torre y Callejas</surname><given-names>SL</given-names></name></person-group> (<year>1967</year>) <source>Pirálidos (<tp:taxon-name><tp:taxon-name-part taxon-name-part-type="order">Lepidoptera</tp:taxon-name-part></tp:taxon-name>, <tp:taxon-name><tp:taxon-name-part taxon-name-part-type="family">Pyralidae</tp:taxon-name-part></tp:taxon-name>) de Cuba en la Colección del Museo Nacional de los Estados Unidos. Poeyana Ser.</source><publisher-name>A</publisher-name>, <publisher-loc>N° 33</publisher-loc>, <size units="page">27 pp</size>.</mixed-citation></ref><ref id="B1"><mixed-citation xmlns:xlink="http://www.w3.org/1999/xlink" xlink:type="simple"><person-group><name name-style="western"><surname>Alayo</surname><given-names>DP</given-names></name><name name-style="western"><surname>Valdés</surname><given-names>AE</given-names></name></person-group> (<year>1982</year>) <source>Lista Anotada de los Microlepidópteros de Cuba.</source><publisher-name>Academia de ciencias de Cuba</publisher-name>, <publisher-loc>La Habana</publisher-loc>, <size units="page">122 pp</size>.</mixed-citation></ref><ref id="B50"><mixed-citation xmlns:xlink="http://www.w3.org/1999/xlink" xlink:type="simple"><person-group><name name-style="western"><surname>Munroe</surname><given-names>EG</given-names></name></person-group> (<year>1995</year>) <article-title><tp:taxon-name><tp:taxon-name-part taxon-name-part-type="family">Crambidae</tp:taxon-name-part></tp:taxon-name> (<tp:taxon-name><tp:taxon-name-part taxon-name-part-type="subfamily">Crambinae</tp:taxon-name-part></tp:taxon-name>, <tp:taxon-name><tp:taxon-name-part taxon-name-part-type="subfamily">Schoenobiinae</tp:taxon-name-part></tp:taxon-name>, <tp:taxon-name><tp:taxon-name-part taxon-name-part-type="subfamily">Cybalomiinae</tp:taxon-name-part></tp:taxon-name>, <tp:taxon-name><tp:taxon-name-part taxon-name-part-type="subfamily">Linostinae</tp:taxon-name-part></tp:taxon-name>, <tp:taxon-name><tp:taxon-name-part taxon-name-part-type="subfamily">Glaphyriinae</tp:taxon-name-part></tp:taxon-name>, <tp:taxon-name><tp:taxon-name-part taxon-name-part-type="subfamily">Dichogaminae</tp:taxon-name-part></tp:taxon-name>, <tp:taxon-name><tp:taxon-name-part taxon-name-part-type="subfamily">Scopariinae</tp:taxon-name-part></tp:taxon-name>, <tp:taxon-name><tp:taxon-name-part taxon-name-part-type="subfamily">Musotiminae</tp:taxon-name-part></tp:taxon-name>, <tp:taxon-name><tp:taxon-name-part taxon-name-part-type="subfamily">Midilinae</tp:taxon-name-part></tp:taxon-name>, <tp:taxon-name><tp:taxon-name-part taxon-name-part-type="subfamily">Nymphulinae</tp:taxon-name-part></tp:taxon-name>, <tp:taxon-name><tp:taxon-name-part taxon-name-part-type="subfamily">Odontiinae</tp:taxon-name-part></tp:taxon-name>, <tp:taxon-name><tp:taxon-name-part taxon-name-part-type="subfamily">Evergestinae</tp:taxon-name-part></tp:taxon-name>, <tp:taxon-name><tp:taxon-name-part taxon-name-part-type="subfamily">Pyraustinae</tp:taxon-name-part></tp:taxon-name>).</article-title> In: <person-group><name name-style="western"><surname>Heppner</surname><given-names>JB</given-names></name></person-group> (<role>Ed.</role>) <issue-title>Atlas of Neotropical Lepidoptera.</issue-title><source>Checklist: Part 2. <tp:taxon-name><tp:taxon-name-part taxon-name-part-type="superfamily">Hyblaeoidea</tp:taxon-name-part></tp:taxon-name> - <tp:taxon-name><tp:taxon-name-part taxon-name-part-type="superfamily">Pyraloidea</tp:taxon-name-part></tp:taxon-name> - <tp:taxon-name><tp:taxon-name-part taxon-name-part-type="superfamily">Tortricoidea</tp:taxon-name-part></tp:taxon-name> 3. Association for Tropical <tp:taxon-name><tp:taxon-name-part taxon-name-part-type="order">Lepidoptera</tp:taxon-name-part></tp:taxon-name> &amp; Scientific Publishers, Gainesville</source>, <fpage>34</fpage>–<lpage>79</lpage>.</mixed-citation></ref><ref id="B14"><mixed-citation xmlns:xlink="http://www.w3.org/1999/xlink" xlink:type="simple"><person-group><name name-style="western"><surname>Dyar</surname><given-names>HG</given-names></name></person-group> (<year>1913</year>) <article-title>Note on the American silvery species of <italic><tp:taxon-name><tp:taxon-name-part taxon-name-part-type="genus">Argyria</tp:taxon-name-part></tp:taxon-name></italic> (<tp:taxon-name><tp:taxon-name-part taxon-name-part-type="order">Lepidoptera</tp:taxon-name-part></tp:taxon-name>, <tp:taxon-name><tp:taxon-name-part taxon-name-part-type="family">Pyralidae</tp:taxon-name-part></tp:taxon-name>).</article-title><source>Insecutor Inscitiae Menstruus, Washington</source><volume>1</volume>: <fpage>111</fpage>–<lpage>114</lpage>.</mixed-citation></ref></ref-list></tp:taxon-treatment>
