# Supplementary material for: ﻿The identity of Argyrialacteella (Fabricius, 1794) (Lepidoptera, Pyraloidea, Crambinae), synonyms, and related species revealed by morphology and DNA capture in type specimens
Source: Zookeys. 2023 Feb 7;1146:1–42. doi: 10.3897/zookeys.1146.96099 (PMC10208364; doi:10.3897/zookeys.1146.96099)
Supplement: XML Treatment for Argyria centrifugens [file zookeys.1146.96099-treatment4.xml]

<!DOCTYPE tp:taxon-treatment
  PUBLIC "-//TaxonX//DTD Taxonomic Treatment Publishing DTD v0 20100105//EN" "tax-treatment-NSO.dtd">
<tp:taxon-treatment xmlns:tp="http://www.plazi.org/taxpub"><tp:treatment-meta><kwd-group><label>Taxon classification</label><kwd>
                <named-content content-type="kingdom">Animalia</named-content>
              </kwd><kwd>
                <named-content content-type="order">Lepidoptera</named-content>
              </kwd><kwd>
                <named-content content-type="family">Crambidae</named-content>
              </kwd></kwd-group><mixed-citation publication-type="journal"><person-group><name><surname>Landry</surname><given-names>Bernard</given-names></name><name><surname>Bilat</surname><given-names>Julia</given-names></name><name><surname>Hayden</surname><given-names>James</given-names></name><name><surname>Solis</surname><given-names>M. Alma</given-names></name><name><surname>Lees</surname><given-names>David C.</given-names></name><name><surname>Alvarez</surname><given-names>Nadir</given-names></name><name><surname>Léger</surname><given-names>Théo</given-names></name><name><surname>Gauthier</surname><given-names>Jérémy</given-names></name></person-group><article-title>﻿The identity of <italic><tp:taxon-name><tp:taxon-name-part taxon-name-part-type="genus" reg="Argyria">Argyria</tp:taxon-name-part><tp:taxon-name-part taxon-name-part-type="species" reg="lacteella">lacteella</tp:taxon-name-part></tp:taxon-name></italic> (Fabricius, 1794) (<tp:taxon-name><tp:taxon-name-part taxon-name-part-type="order">Lepidoptera</tp:taxon-name-part></tp:taxon-name>, <tp:taxon-name><tp:taxon-name-part taxon-name-part-type="superfamily">Pyraloidea</tp:taxon-name-part></tp:taxon-name>, <tp:taxon-name><tp:taxon-name-part taxon-name-part-type="subfamily">Crambinae</tp:taxon-name-part></tp:taxon-name>), synonyms, and related species revealed by morphology and DNA capture in type specimens</article-title><source>Zookeys</source><day>07</day><month>02</month><year>2023</year><volume>1146</volume><fpage>1</fpage><lpage>42</lpage><pub-id pub-id-type="doi">10.3897/zookeys.1146.96099</pub-id></mixed-citation></tp:treatment-meta><tp:nomenclature><label>﻿</label><tp:taxon-name>
              <object-id xmlns:xlink="http://www.w3.org/1999/xlink" content-type="arpha" xlink:type="simple">3F4CC2BB-6F2D-5E5F-A105-EA074702BCEE</object-id>
              <tp:taxon-name-part taxon-name-part-type="genus" reg="Argyria">Argyria</tp:taxon-name-part>
              <tp:taxon-name-part taxon-name-part-type="species" reg="centrifugens">centrifugens</tp:taxon-name-part>
            </tp:taxon-name><tp:taxon-authority>Dyar, 1914</tp:taxon-authority><xref ref-type="fig" rid="F10">Figs 10</xref><xref ref-type="fig" rid="F21">, 21</xref><xref ref-type="fig" rid="F22">, 22</xref><xref ref-type="fig" rid="F23">, 23</xref><xref ref-type="fig" rid="F24">, 26</xref><xref ref-type="fig" rid="F26">, 32</xref><xref ref-type="fig" rid="F29">, 35</xref><tp:nomenclature-citation-list><tp:nomenclature-citation><tp:taxon-name>
                  <tp:taxon-name-part taxon-name-part-type="genus" reg="Argyria">Argyria</tp:taxon-name-part>
                  <tp:taxon-name-part taxon-name-part-type="species" reg="centrifugens">centrifugens</tp:taxon-name-part>
                </tp:taxon-name><comment>Dyar, 1914: 318. Type locality: Panama, Canal Zone, Paraiso. <xref ref-type="bibr" rid="B7">Błeszyński and Collins 1962</xref>: 212; <xref ref-type="bibr" rid="B6">Błeszyński 1967</xref>: 96; <xref ref-type="bibr" rid="B50">Munroe 1995</xref>: 35; <xref ref-type="bibr" rid="B45">Miller et al. 2012</xref>: 11; <xref ref-type="bibr" rid="B41">Landry et al. 2020</xref>: 101, fig. 6A.</comment></tp:nomenclature-citation></tp:nomenclature-citation-list></tp:nomenclature><tp:treatment-sec sec-type="type material" id="SECID0E4JCI"><title>Type material examined.</title><p><bold><italic>Holotype</italic></bold> ♂ (Figs <xref ref-type="fig" rid="F10">10</xref>, <xref ref-type="fig" rid="F21">21</xref>, <xref ref-type="fig" rid="F22">22</xref>), with label data as follows: 1- “ParaisoC[anal]Z[one] | Pan[ama]. Febr[uary].10.[19]11 | AugustBusck”, 2- “Type | No.16318 | U.S.N.M.”, 3- “Platytes | centrifugens| Type Dyar”, 4- “♂ genitalia | slide, 29Apr[il].[19]’32| C[arl].H[einrich]. #28”, 5- “Genitalia Slide | By 107,465 | <abbrev xmlns:xlink="http://www.w3.org/1999/xlink" xlink:title="National Museum of Natural History, Washington, D.C., USA" id="ABBRID0E4KCI" xlink:type="simple">USNM</abbrev>”; deposited in the <named-content xmlns:xlink="http://www.w3.org/1999/xlink" content-type="dwc:institutional_code" xlink:title="National Museum of Natural History, Washington, D.C., USA" xlink:href="http://grbio.org/institution/smithsonian-institution-national-museum-natural-history" xlink:type="simple">NMNH</named-content>.</p></tp:treatment-sec><tp:treatment-sec sec-type="material" id="SECID0EGLCI"><title>Other specimens examined.</title><p>87 specimens (see Suppl. material <xref ref-type="supplementary-material" rid="S2">2</xref>).</p></tp:treatment-sec><tp:treatment-sec sec-type="Morphological diagnosis" id="SECID0EQLCI"><title>Morphological diagnosis.</title><p><italic><tp:taxon-name><tp:taxon-name-part taxon-name-part-type="genus" reg="Argyria">Argyria</tp:taxon-name-part><tp:taxon-name-part taxon-name-part-type="species" reg="centrifugens">centrifugens</tp:taxon-name-part></tp:taxon-name></italic> (Fig. <xref ref-type="fig" rid="F10">10</xref>) is very similar in wing markings to <italic><tp:taxon-name><tp:taxon-name-part taxon-name-part-type="genus" reg="Argyria">A.</tp:taxon-name-part><tp:taxon-name-part taxon-name-part-type="species" reg="lacteella">lacteella</tp:taxon-name-part></tp:taxon-name></italic> (Fig. <xref ref-type="fig" rid="F11">11</xref>), with which it can occur in sympatry in Central and South America, although the median line is always thin and not more pronounced in the middle or wide as in some South American specimens of <italic><tp:taxon-name><tp:taxon-name-part taxon-name-part-type="genus" reg="Argyria">A.</tp:taxon-name-part><tp:taxon-name-part taxon-name-part-type="species" reg="lacteella">lacteella</tp:taxon-name-part></tp:taxon-name></italic> (Fig. <xref ref-type="fig" rid="F7">7</xref>). It is also a bigger species, sporting a wingspan of 16 (male holotype) –17 mm in males and 16–19 mm in females, compared to 9.5–12.0 mm in males and 11.0–14.0 mm in females of <italic><tp:taxon-name><tp:taxon-name-part taxon-name-part-type="genus" reg="Argyria">A.</tp:taxon-name-part><tp:taxon-name-part taxon-name-part-type="species" reg="lacteella">lacteella</tp:taxon-name-part></tp:taxon-name></italic>. Apart from size these two species differ in the colouration of their labial palpi as those of <italic><tp:taxon-name><tp:taxon-name-part taxon-name-part-type="genus" reg="Argyria">A.</tp:taxon-name-part><tp:taxon-name-part taxon-name-part-type="species" reg="lacteella">lacteella</tp:taxon-name-part></tp:taxon-name></italic> (Fig. <xref ref-type="fig" rid="F26">29</xref>) and <italic><tp:taxon-name><tp:taxon-name-part taxon-name-part-type="genus" reg="Argyria">A.</tp:taxon-name-part><tp:taxon-name-part taxon-name-part-type="species" reg="gonogramma">gonogramma</tp:taxon-name-part></tp:taxon-name></italic> (Fig. <xref ref-type="fig" rid="F26">30</xref>) are pale greyish brown and yellowish gold with the apex satiny white whereas those of <italic><tp:taxon-name><tp:taxon-name-part taxon-name-part-type="genus" reg="Argyria">Argyria</tp:taxon-name-part><tp:taxon-name-part taxon-name-part-type="species" reg="centrifugens">centrifugens</tp:taxon-name-part></tp:taxon-name></italic> (Fig. <xref ref-type="fig" rid="F26">32</xref>) are mostly dark brown with paler scales on the first palpomere but with the third palpomere dark brown to slightly paler brown. Both species are also very different in genitalia. The male genitalia of <italic><tp:taxon-name><tp:taxon-name-part taxon-name-part-type="genus" reg="Argyria">A.</tp:taxon-name-part><tp:taxon-name-part taxon-name-part-type="species" reg="centrifugens">centrifugens</tp:taxon-name-part></tp:taxon-name></italic> (Figs <xref ref-type="fig" rid="F21">21</xref>–<xref ref-type="fig" rid="F23">23</xref>) differ most notably in the three-pronged gnathos, the wider valva with a widely rounded apex and without a short hook-like projection at base but with a large membranous structure sporting a thin and pointed rod about half as long as the valva, directed toward the base of the valva and apparently articulated. The entire female genitalia are about twice as long in <italic><tp:taxon-name><tp:taxon-name-part taxon-name-part-type="genus" reg="Argyria">A.</tp:taxon-name-part><tp:taxon-name-part taxon-name-part-type="species" reg="centrifugens">centrifugens</tp:taxon-name-part></tp:taxon-name></italic> (Fig. <xref ref-type="fig" rid="F24">26</xref>) than in <italic><tp:taxon-name><tp:taxon-name-part taxon-name-part-type="genus" reg="Argyria">A.</tp:taxon-name-part><tp:taxon-name-part taxon-name-part-type="species" reg="lacteella">lacteella</tp:taxon-name-part></tp:taxon-name></italic> (Fig. <xref ref-type="fig" rid="F24">24</xref>), the ostium is surrounded by a broad chamber with sclerotised wrinkles on the ventral wall, and the ductus bursae at the base is a medium-sized, thickly sclerotised tube in <italic><tp:taxon-name><tp:taxon-name-part taxon-name-part-type="genus" reg="Argyria">A.</tp:taxon-name-part><tp:taxon-name-part taxon-name-part-type="species" reg="centrifugens">centrifugens</tp:taxon-name-part></tp:taxon-name></italic> whereas in <italic><tp:taxon-name><tp:taxon-name-part taxon-name-part-type="genus" reg="Argyria">A.</tp:taxon-name-part><tp:taxon-name-part taxon-name-part-type="species" reg="lacteella">lacteella</tp:taxon-name-part></tp:taxon-name></italic> the antrum consists of two lateral pockets of medium size and the base of the ductus bursae is a lightly sclerotised and corrugated round pocket.</p><fig id="F21" position="float" orientation="portrait"><object-id xmlns:xlink="http://www.w3.org/1999/xlink" content-type="doi" xlink:type="simple">10.3897/zookeys.1146.96099.figure21</object-id><object-id xmlns:xlink="http://www.w3.org/1999/xlink" content-type="arpha" xlink:type="simple">9996048D-7DA0-52B8-AC8B-B2EE67EA620A</object-id><label>Figure 21.</label><caption><p>Male genitalia of <italic><tp:taxon-name><tp:taxon-name-part taxon-name-part-type="genus" reg="Argyria">Argyria</tp:taxon-name-part><tp:taxon-name-part taxon-name-part-type="species" reg="centrifugens">centrifugens</tp:taxon-name-part></tp:taxon-name></italic> (<named-content xmlns:xlink="http://www.w3.org/1999/xlink" content-type="dwc:institutional_code" xlink:title="National Museum of Natural History, Washington, D.C., USA" xlink:href="http://grbio.org/institution/smithsonian-institution-national-museum-natural-history" xlink:type="simple">NMNH</named-content>) holotype.</p></caption><graphic xmlns:xlink="http://www.w3.org/1999/xlink" xlink:href="zookeys-1146-001_article-96099__-g020.jpg" position="float" orientation="portrait" xlink:type="simple" id="oo_806284.jpg"><uri content-type="original_file" xlink:type="simple">https://binary.pensoft.net/fig/806284</uri></graphic></fig><fig id="F22" position="float" orientation="portrait"><object-id xmlns:xlink="http://www.w3.org/1999/xlink" content-type="doi" xlink:type="simple">10.3897/zookeys.1146.96099.figure22</object-id><object-id xmlns:xlink="http://www.w3.org/1999/xlink" content-type="arpha" xlink:type="simple">CF9EF2D9-97F3-5F68-9CF7-3FDD43C45DB5</object-id><label>Figure 22.</label><caption><p>Male genitalia of <italic><tp:taxon-name><tp:taxon-name-part taxon-name-part-type="genus" reg="Argyria">Argyria</tp:taxon-name-part><tp:taxon-name-part taxon-name-part-type="species" reg="centrifugens">centrifugens</tp:taxon-name-part></tp:taxon-name></italic> holotype (<named-content xmlns:xlink="http://www.w3.org/1999/xlink" content-type="dwc:institutional_code" xlink:title="National Museum of Natural History, Washington, D.C., USA" xlink:href="http://grbio.org/institution/smithsonian-institution-national-museum-natural-history" xlink:type="simple">NMNH</named-content>); drawing without pheromone scales.</p></caption><graphic xmlns:xlink="http://www.w3.org/1999/xlink" xlink:href="zookeys-1146-001_article-96099__-g021.jpg" position="float" orientation="portrait" xlink:type="simple" id="oo_806285.jpg"><uri content-type="original_file" xlink:type="simple">https://binary.pensoft.net/fig/806285</uri></graphic></fig><fig id="F23" position="float" orientation="portrait"><object-id xmlns:xlink="http://www.w3.org/1999/xlink" content-type="doi" xlink:type="simple">10.3897/zookeys.1146.96099.figure23</object-id><object-id xmlns:xlink="http://www.w3.org/1999/xlink" content-type="arpha" xlink:type="simple">EB7F8C3F-B932-5004-95C4-6D9C040BF3A6</object-id><label>Figure 23.</label><caption><p>Male genitalia of <italic><tp:taxon-name><tp:taxon-name-part taxon-name-part-type="genus" reg="Argyria">Argyria</tp:taxon-name-part><tp:taxon-name-part taxon-name-part-type="species" reg="centrifugens">centrifugens</tp:taxon-name-part></tp:taxon-name></italic> (<named-content xmlns:xlink="http://www.w3.org/1999/xlink" content-type="dwc:institutional_code" xlink:title="National Museum of Natural History, Washington, D.C., USA" xlink:href="http://grbio.org/institution/smithsonian-institution-national-museum-natural-history" xlink:type="simple">NMNH</named-content>). Phallus in lateral view (Nicaragua, Selva Negra Ecolodge, <named-content xmlns:xlink="http://www.w3.org/1999/xlink" content-type="dwc:institutional_code" xlink:title="Muséum d’histoire naturelle, Geneva, Switzerland" xlink:href="http://grbio.org/institution/museum-dhistoire-naturelle-6" xlink:type="simple">MHNG</named-content>-ENTO-13299). Scale bar: 250 µm.</p></caption><graphic xmlns:xlink="http://www.w3.org/1999/xlink" xlink:href="zookeys-1146-001_article-96099__-g022.jpg" position="float" orientation="portrait" xlink:type="simple" id="oo_806286.jpg"><uri content-type="original_file" xlink:type="simple">https://binary.pensoft.net/fig/806286</uri></graphic></fig><fig id="F24" position="float" orientation="portrait"><object-id xmlns:xlink="http://www.w3.org/1999/xlink" content-type="doi" xlink:type="simple">10.3897/zookeys.1146.96099.figures24-26</object-id><object-id xmlns:xlink="http://www.w3.org/1999/xlink" content-type="arpha" xlink:type="simple">118E609B-5D7C-5FE8-816A-70372186963E</object-id><label>Figures 24–26.</label><caption><p>Female genitalia of <italic><tp:taxon-name><tp:taxon-name-part taxon-name-part-type="genus" reg="Argyria">Argyria</tp:taxon-name-part></tp:taxon-name></italic> species <bold>24</bold><italic><tp:taxon-name><tp:taxon-name-part taxon-name-part-type="genus" reg="Argyria">Argyria</tp:taxon-name-part><tp:taxon-name-part taxon-name-part-type="species" reg="lacteella">lacteella</tp:taxon-name-part></tp:taxon-name></italic> (holotype of <italic><tp:taxon-name><tp:taxon-name-part taxon-name-part-type="genus" reg="Argyria">A.</tp:taxon-name-part><tp:taxon-name-part taxon-name-part-type="species" reg="abronalis">abronalis</tp:taxon-name-part></tp:taxon-name></italic>, with spermatophore inside corpus bursae; <named-content xmlns:xlink="http://www.w3.org/1999/xlink" content-type="dwc:institutional_code" xlink:title="Oxford University Museum of Natural History, Oxford, UK" xlink:href="http://grbio.org/institution/oxford-university-museum-natural-history" xlink:type="simple">OUMNH</named-content>) <bold>25</bold><italic><tp:taxon-name><tp:taxon-name-part taxon-name-part-type="genus" reg="Argyria">A.</tp:taxon-name-part><tp:taxon-name-part taxon-name-part-type="species" reg="diplomochalis">diplomochalis</tp:taxon-name-part></tp:taxon-name></italic> (Anguilla Island, BL 1889, <named-content xmlns:xlink="http://www.w3.org/1999/xlink" content-type="dwc:institutional_code" xlink:title="Carnegie Museum of Natural History, Pittsburgh, USA" xlink:href="http://grbio.org/institution/carnegie-museum-natural-history" xlink:type="simple">CMNH</named-content>) <bold>26</bold><italic><tp:taxon-name><tp:taxon-name-part taxon-name-part-type="genus" reg="Argyria">A.</tp:taxon-name-part><tp:taxon-name-part taxon-name-part-type="species" reg="centrifugens">centrifugens</tp:taxon-name-part></tp:taxon-name></italic> (Colombia, Amazonas, Leticia, <named-content xmlns:xlink="http://www.w3.org/1999/xlink" content-type="dwc:institutional_code" xlink:title="Muséum d’histoire naturelle, Geneva, Switzerland" xlink:href="http://grbio.org/institution/museum-dhistoire-naturelle-6" xlink:type="simple">MHNG</named-content>-ENTO-97427). Scale bars: 250 µm (<bold>24</bold>), 500 µm (<bold>25, 26</bold>).</p></caption><graphic xmlns:xlink="http://www.w3.org/1999/xlink" xlink:href="zookeys-1146-001_article-96099__-g023.jpg" position="float" orientation="portrait" xlink:type="simple" id="oo_806287.jpg"><uri content-type="original_file" xlink:type="simple">https://binary.pensoft.net/fig/806287</uri></graphic></fig></tp:treatment-sec><tp:treatment-sec sec-type="Molecular results" id="SECID0EXWCI"><title>Molecular results.</title><p>Phylogenetic inference reveals that the species <italic><tp:taxon-name><tp:taxon-name-part taxon-name-part-type="genus" reg="Argyria">A.</tp:taxon-name-part><tp:taxon-name-part taxon-name-part-type="species" reg="gonogramma">gonogramma</tp:taxon-name-part></tp:taxon-name></italic> constitutes a distinct lineage separate from the species <italic><tp:taxon-name><tp:taxon-name-part taxon-name-part-type="genus" reg="Argyria">A.</tp:taxon-name-part><tp:taxon-name-part taxon-name-part-type="species" reg="insons">insons</tp:taxon-name-part></tp:taxon-name></italic>. The three species delimitation methods identified this species but also identified a subcluster separating the sample BLDNA141. This specimen originates from Colombia while all the other specimens come from Costa Rica. The observed genetic divergence is certainly related to a geographical divergence. A genetic study including samples from more distant localities such as Brazil would better characterise the genetic variability of this species.</p></tp:treatment-sec><tp:treatment-sec sec-type="distribution" id="SECID0ETXCI"><title>Distribution.</title><p>Central and South America, from Honduras to Colombia and Brazil. Records from the central west coast of Florida are possibly recent introductions (Fig. <xref ref-type="fig" rid="F29">35</xref>).</p></tp:treatment-sec><tp:treatment-sec sec-type="remarks" id="SECID0E4XCI"><title>Remarks.</title><p>The species was described from a specimen labelled “Type” of an unspecified sex and two other specimens, “Also two others, Cabima, May, 1911 (Busck).” (<xref ref-type="bibr" rid="B15">Dyar 1914</xref>). This “Type” is here considered the holotype. There is some variation observed in the male genitalia, especially noticeably in the length of the median process of the gnathos and in the length of the thin pointed rod at the base of the valva.</p><p>One female specimen identifiable as <italic><tp:taxon-name><tp:taxon-name-part taxon-name-part-type="genus" reg="Argyria">A.</tp:taxon-name-part><tp:taxon-name-part taxon-name-part-type="species" reg="centrifugens">centrifugens</tp:taxon-name-part></tp:taxon-name></italic> was collected in Florida (Largo, Pinellas County), 1 Feb. 1995, by J.-G. Filiatrault, deposited in the <named-content xmlns:xlink="http://www.w3.org/1999/xlink" content-type="dwc:institutional_code" xlink:title="Florida State Collection of Arthropods, Gainesville, Florida, USA" xlink:href="http://grbio.org/institution/florida-state-collection-arthropods-museum-entomology" xlink:type="simple">FSCA</named-content> (<abbrev xmlns:xlink="http://www.w3.org/1999/xlink" content-type="institution" xlink:title="McGuire Center for Lepidoptera and Biodiversity, Gainesville, Florida, USA" id="ABBRID0EZYCI" xlink:type="simple">MGCL</abbrev> #1112910). It differs from typical specimens in that the labial palpi are mostly yellowish brown with a few dark brown scales on the first and second palpomeres. However, the maculation is otherwise typical, and the genitalia have the same rugose circumostial chamber as described above.</p><fig id="F25" position="float" orientation="portrait"><object-id xmlns:xlink="http://www.w3.org/1999/xlink" content-type="doi" xlink:type="simple">10.3897/zookeys.1146.96099.figures27-28</object-id><object-id xmlns:xlink="http://www.w3.org/1999/xlink" content-type="arpha" xlink:type="simple">CCB48BC2-0F17-5B57-A068-5FB6FEF901BF</object-id><label>Figures 27, 28.</label><caption><p>Female genitalia of <italic><tp:taxon-name><tp:taxon-name-part taxon-name-part-type="genus" reg="Argyria">Argyria</tp:taxon-name-part></tp:taxon-name></italic> species with ultimate segments cut dorsomedially from base to apex <bold>27</bold><italic><tp:taxon-name><tp:taxon-name-part taxon-name-part-type="genus" reg="Argyria">Argyria</tp:taxon-name-part><tp:taxon-name-part taxon-name-part-type="species" reg="lacteella">lacteella</tp:taxon-name-part></tp:taxon-name></italic> (USA, Florida, Glades Co.) <bold>28</bold><italic><tp:taxon-name><tp:taxon-name-part taxon-name-part-type="genus" reg="Argyria">A.</tp:taxon-name-part><tp:taxon-name-part taxon-name-part-type="species" reg="gonogramma">gonogramma</tp:taxon-name-part></tp:taxon-name></italic> (USA, Florida, Orange Co.). Both in <named-content xmlns:xlink="http://www.w3.org/1999/xlink" content-type="dwc:institutional_code" xlink:title="Florida State Collection of Arthropods, Gainesville, Florida, USA" xlink:href="http://grbio.org/institution/florida-state-collection-arthropods-museum-entomology" xlink:type="simple">FSCA</named-content>. Scale bar: 250 µm.</p></caption><graphic xmlns:xlink="http://www.w3.org/1999/xlink" xlink:href="zookeys-1146-001_article-96099__-g024.jpg" position="float" orientation="portrait" xlink:type="simple" id="oo_806288.jpg"><uri content-type="original_file" xlink:type="simple">https://binary.pensoft.net/fig/806288</uri></graphic></fig><fig id="F26" position="float" orientation="portrait"><object-id xmlns:xlink="http://www.w3.org/1999/xlink" content-type="doi" xlink:type="simple">10.3897/zookeys.1146.96099.figures29-32</object-id><object-id xmlns:xlink="http://www.w3.org/1999/xlink" content-type="arpha" xlink:type="simple">5E67409B-EE0A-5003-88A5-E5221A3255A2</object-id><label>Figures 29–32.</label><caption><p>Heads of <italic><tp:taxon-name><tp:taxon-name-part taxon-name-part-type="genus" reg="Argyria">Argyria</tp:taxon-name-part></tp:taxon-name></italic> specimens <bold>29</bold><italic><tp:taxon-name><tp:taxon-name-part taxon-name-part-type="genus" reg="Argyria">A.</tp:taxon-name-part><tp:taxon-name-part taxon-name-part-type="species" reg="lacteella">lacteella</tp:taxon-name-part></tp:taxon-name></italic> (USA, Florida, Pinellas Co.) <bold>30</bold><italic><tp:taxon-name><tp:taxon-name-part taxon-name-part-type="genus" reg="Argyria">A.</tp:taxon-name-part><tp:taxon-name-part taxon-name-part-type="species" reg="gonogramma">gonogramma</tp:taxon-name-part></tp:taxon-name></italic> (USA, Florida, Levy Co.) <bold>31</bold><italic><tp:taxon-name><tp:taxon-name-part taxon-name-part-type="genus" reg="Argyria">A.</tp:taxon-name-part><tp:taxon-name-part taxon-name-part-type="species" reg="diplomochalis">diplomochalis</tp:taxon-name-part></tp:taxon-name></italic> (US Virgin Islands, St Croix) <bold>32</bold><italic><tp:taxon-name><tp:taxon-name-part taxon-name-part-type="genus" reg="Argyria">A.</tp:taxon-name-part><tp:taxon-name-part taxon-name-part-type="species" reg="centrifugens">centrifugens</tp:taxon-name-part></tp:taxon-name></italic> (Colombia, Amazonas, Leticia). All in <named-content xmlns:xlink="http://www.w3.org/1999/xlink" content-type="dwc:institutional_code" xlink:title="Muséum d’histoire naturelle, Geneva, Switzerland" xlink:href="http://grbio.org/institution/museum-dhistoire-naturelle-6" xlink:type="simple">MHNG</named-content>. Scale bars: 250 µm (<bold>29–31)</bold>, 500 µm (<bold>32</bold>).</p></caption><graphic xmlns:xlink="http://www.w3.org/1999/xlink" xlink:href="zookeys-1146-001_article-96099__-g025.jpg" position="float" orientation="portrait" xlink:type="simple" id="oo_806289.jpg"><uri content-type="original_file" xlink:type="simple">https://binary.pensoft.net/fig/806289</uri></graphic></fig><fig id="F27" position="float" orientation="portrait"><object-id xmlns:xlink="http://www.w3.org/1999/xlink" content-type="doi" xlink:type="simple">10.3897/zookeys.1146.96099.figure33</object-id><object-id xmlns:xlink="http://www.w3.org/1999/xlink" content-type="arpha" xlink:type="simple">6B477D21-9747-52A7-9C5F-39C39472CB64</object-id><label>Figure 33.</label><caption><p>Distribution of <italic><tp:taxon-name><tp:taxon-name-part taxon-name-part-type="genus" reg="Argyria">Argyria</tp:taxon-name-part><tp:taxon-name-part taxon-name-part-type="species" reg="lacteella">lacteella</tp:taxon-name-part></tp:taxon-name></italic> (Fabricius).</p></caption><graphic xmlns:xlink="http://www.w3.org/1999/xlink" xlink:href="zookeys-1146-001_article-96099__-g026.jpg" position="float" orientation="portrait" xlink:type="simple" id="oo_806290.jpg"><uri content-type="original_file" xlink:type="simple">https://binary.pensoft.net/fig/806290</uri></graphic></fig><fig id="F28" position="float" orientation="portrait"><object-id xmlns:xlink="http://www.w3.org/1999/xlink" content-type="doi" xlink:type="simple">10.3897/zookeys.1146.96099.figure34</object-id><object-id xmlns:xlink="http://www.w3.org/1999/xlink" content-type="arpha" xlink:type="simple">CD8A4F43-9BD4-5519-87C7-BA26500044CD</object-id><label>Figure 34.</label><caption><p>Distribution of <italic><tp:taxon-name><tp:taxon-name-part taxon-name-part-type="genus" reg="Argyria">Argyria</tp:taxon-name-part><tp:taxon-name-part taxon-name-part-type="species" reg="gonogramma">gonogramma</tp:taxon-name-part></tp:taxon-name></italic> Dyar.</p></caption><graphic xmlns:xlink="http://www.w3.org/1999/xlink" xlink:href="zookeys-1146-001_article-96099__-g027.jpg" position="float" orientation="portrait" xlink:type="simple" id="oo_806291.jpg"><uri content-type="original_file" xlink:type="simple">https://binary.pensoft.net/fig/806291</uri></graphic></fig><fig id="F29" position="float" orientation="portrait"><object-id xmlns:xlink="http://www.w3.org/1999/xlink" content-type="doi" xlink:type="simple">10.3897/zookeys.1146.96099.figure35</object-id><object-id xmlns:xlink="http://www.w3.org/1999/xlink" content-type="arpha" xlink:type="simple">A93FBD67-AC4D-5C8C-AAE3-834B9E4A0944</object-id><label>Figure 35.</label><caption><p>Distributions of <italic><tp:taxon-name><tp:taxon-name-part taxon-name-part-type="genus" reg="Argyria">A.</tp:taxon-name-part><tp:taxon-name-part taxon-name-part-type="species" reg="centrifugens">centrifugens</tp:taxon-name-part></tp:taxon-name></italic> Dyar (yellow) and <italic><tp:taxon-name><tp:taxon-name-part taxon-name-part-type="genus" reg="Argyria">A.</tp:taxon-name-part><tp:taxon-name-part taxon-name-part-type="species" reg="diplomochalis">diplomochalis</tp:taxon-name-part></tp:taxon-name></italic> Dyar (pink).</p></caption><graphic xmlns:xlink="http://www.w3.org/1999/xlink" xlink:href="zookeys-1146-001_article-96099__-g028.jpg" position="float" orientation="portrait" xlink:type="simple" id="oo_806292.jpg"><uri content-type="original_file" xlink:type="simple">https://binary.pensoft.net/fig/806292</uri></graphic></fig></tp:treatment-sec><tp:treatment-sec><!--Section generated to contain objects referenced in tp:taxon-treatment.--><fig id="F10" position="float" orientation="portrait"><object-id xmlns:xlink="http://www.w3.org/1999/xlink" content-type="doi" xlink:type="simple">10.3897/zookeys.1146.96099.figure10</object-id><object-id xmlns:xlink="http://www.w3.org/1999/xlink" content-type="arpha" xlink:type="simple">4CA6D41A-436E-5A1D-B334-B472B0FF1DAD</object-id><label>Figure 10.</label><caption><p>Habitus of <italic><tp:taxon-name><tp:taxon-name-part taxon-name-part-type="genus" reg="Argyria">Argyria</tp:taxon-name-part></tp:taxon-name></italic> type specimen (in <named-content xmlns:xlink="http://www.w3.org/1999/xlink" content-type="dwc:institutional_code" xlink:title="National Museum of Natural History, Washington, D.C., USA" xlink:href="http://grbio.org/institution/smithsonian-institution-national-museum-natural-history" xlink:type="simple">NMNH</named-content>) with labels underneath; holotype of <italic><tp:taxon-name><tp:taxon-name-part taxon-name-part-type="genus" reg="Argyria">Argyria</tp:taxon-name-part><tp:taxon-name-part taxon-name-part-type="species" reg="centrifugens">centrifugens</tp:taxon-name-part></tp:taxon-name></italic> Dyar, 1914 (wingspan: 16 mm).</p></caption><graphic xmlns:xlink="http://www.w3.org/1999/xlink" xlink:href="zookeys-1146-001_article-96099__-g010.jpg" position="float" orientation="portrait" xlink:type="simple" id="oo_806274.jpg"><uri content-type="original_file" xlink:type="simple">https://binary.pensoft.net/fig/806274</uri></graphic></fig><supplementary-material xmlns:xlink="http://www.w3.org/1999/xlink" id="S2" position="float" orientation="portrait" xlink:type="simple"><object-id content-type="doi" xlink:type="simple">10.3897/zookeys.1146.96099.suppl2</object-id><object-id content-type="zenodo_dep_id" xlink:type="simple">7624341</object-id><object-id content-type="arpha" xlink:type="simple">E0B99899-253E-53D2-9BF1-BDD723F3F512</object-id><label>Supplementary material 2</label><caption><p>Species names, code numbers and collecting data</p></caption><statement content-type="dataType"><label>Data type</label><p>specimens names and collecting data</p></statement><statement content-type="notes"><label>Explanation note</label><p>This table contains the species names, code numbers, and collecting data of all of the specimens examined in this study and that were used to generate the distribution maps.</p></statement><media xlink:href="zookeys-1146-001_article-96099__-s002.xlsx" mimetype="application" mime-subtype="vnd.openxmlformats-officedocument.spreadsheetml.sheet" position="float" orientation="portrait" xlink:type="simple" id="oo_806294.xlsx"><uri content-type="original_file" xlink:type="simple">https://binary.pensoft.net/file/806294</uri></media><permissions><license xlink:type="simple"><license-p>This dataset is made available under the Open Database License (http://opendatacommons.org/licenses/odbl/1.0/). The Open Database License (ODbL) is a license agreement intended to allow users to freely share, modify, and use this Dataset while maintaining this same freedom for others, provided that the original source and author(s) are credited.</license-p></license></permissions><attrib specific-use="authors">Bernard Landry, James Hayden, M. Alma Solis, David C. Lees, Théo Léger, Jérémy Gauthier</attrib></supplementary-material><fig id="F11" position="float" orientation="portrait"><object-id xmlns:xlink="http://www.w3.org/1999/xlink" content-type="doi" xlink:type="simple">10.3897/zookeys.1146.96099.figure11</object-id><object-id xmlns:xlink="http://www.w3.org/1999/xlink" content-type="arpha" xlink:type="simple">0A4F3C8C-5EA9-5138-AA9A-4172B6D8BB86</object-id><label>Figure 11.</label><caption><p>Habitus of additional <italic><tp:taxon-name><tp:taxon-name-part taxon-name-part-type="genus" reg="Argyria">Argyria</tp:taxon-name-part></tp:taxon-name></italic> specimen. <italic><tp:taxon-name><tp:taxon-name-part taxon-name-part-type="genus" reg="Argyria">Argyria</tp:taxon-name-part><tp:taxon-name-part taxon-name-part-type="species" reg="lacteella">lacteella</tp:taxon-name-part></tp:taxon-name></italic> (Florida, Putnam Co., <named-content xmlns:xlink="http://www.w3.org/1999/xlink" content-type="dwc:institutional_code" xlink:title="Florida State Collection of Arthropods, Gainesville, Florida, USA" xlink:href="http://grbio.org/institution/florida-state-collection-arthropods-museum-entomology" xlink:type="simple">FSCA</named-content>). Scale bar: 2.5 mm.</p></caption><graphic xmlns:xlink="http://www.w3.org/1999/xlink" xlink:href="zookeys-1146-001_article-96099__-g011.jpg" position="float" orientation="portrait" xlink:type="simple" id="oo_806275.jpg"><uri content-type="original_file" xlink:type="simple">https://binary.pensoft.net/fig/806275</uri></graphic></fig><fig id="F7" position="float" orientation="portrait"><object-id xmlns:xlink="http://www.w3.org/1999/xlink" content-type="doi" xlink:type="simple">10.3897/zookeys.1146.96099.figure7</object-id><object-id xmlns:xlink="http://www.w3.org/1999/xlink" content-type="arpha" xlink:type="simple">E7A08AEC-554C-5E5B-AAA4-BF3D6535EB50</object-id><label>Figure 7.</label><caption><p>Holotype of <italic><tp:taxon-name><tp:taxon-name-part taxon-name-part-type="genus" reg="Argyria">Argyria</tp:taxon-name-part><tp:taxon-name-part taxon-name-part-type="species" reg="lacteella">lacteella</tp:taxon-name-part></tp:taxon-name></italic> synonym. <italic><tp:taxon-name><tp:taxon-name-part taxon-name-part-type="genus" reg="Argyria">Argyria</tp:taxon-name-part><tp:taxon-name-part taxon-name-part-type="species" reg="pusillalis">pusillalis</tp:taxon-name-part></tp:taxon-name></italic> variety <italic><tp:taxon-name><tp:taxon-name-part taxon-name-part-type="genus" reg="Argyria"/><tp:taxon-name-part taxon-name-part-type="species" reg="multifacta">multifacta</tp:taxon-name-part></tp:taxon-name></italic> Dyar, 1914 (<named-content xmlns:xlink="http://www.w3.org/1999/xlink" content-type="dwc:institutional_code" xlink:title="National Museum of Natural History, Washington, D.C., USA" xlink:href="http://grbio.org/institution/smithsonian-institution-national-museum-natural-history" xlink:type="simple">NMNH</named-content>; wingspan: 12 mm).</p></caption><graphic xmlns:xlink="http://www.w3.org/1999/xlink" xlink:href="zookeys-1146-001_article-96099__-g007.jpg" position="float" orientation="portrait" xlink:type="simple" id="oo_806271.jpg"><uri content-type="original_file" xlink:type="simple">https://binary.pensoft.net/fig/806271</uri></graphic></fig></tp:treatment-sec><ref-list><ref id="B7"><mixed-citation xmlns:xlink="http://www.w3.org/1999/xlink" xlink:type="simple"><person-group><name name-style="western"><surname>Błeszyński</surname><given-names>S</given-names></name><name name-style="western"><surname>Collins</surname><given-names>RJ</given-names></name></person-group> (<year>1962</year>) <article-title>A short catalogue of the world species of the family <tp:taxon-name><tp:taxon-name-part taxon-name-part-type="family">Crambidae</tp:taxon-name-part></tp:taxon-name> (<tp:taxon-name><tp:taxon-name-part taxon-name-part-type="order">Lepidoptera</tp:taxon-name-part></tp:taxon-name>).</article-title><source>Acta zoologica cracoviensia</source><volume>7</volume>(<issue>12</issue>): <fpage>197</fpage>–<lpage>389</lpage>.</mixed-citation></ref><ref id="B6"><mixed-citation xmlns:xlink="http://www.w3.org/1999/xlink" xlink:type="simple"><person-group><name name-style="western"><surname>Błeszyński</surname><given-names>S</given-names></name></person-group> (<year>1967</year>) <article-title>Studies on the <tp:taxon-name><tp:taxon-name-part taxon-name-part-type="subfamily">Crambinae</tp:taxon-name-part></tp:taxon-name> (<tp:taxon-name><tp:taxon-name-part taxon-name-part-type="order">Lepidoptera</tp:taxon-name-part></tp:taxon-name>). Part 44. New Neotropical genera and species. Preliminary check-list of Neotropical <tp:taxon-name><tp:taxon-name-part taxon-name-part-type="subfamily">Crambinae</tp:taxon-name-part></tp:taxon-name>.</article-title><source>Acta zoologica cracoviensia</source><volume>12</volume>(<issue>5</issue>): <fpage>39</fpage>–<lpage>110</lpage>. [pls. 11–14]</mixed-citation></ref><ref id="B50"><mixed-citation xmlns:xlink="http://www.w3.org/1999/xlink" xlink:type="simple"><person-group><name name-style="western"><surname>Munroe</surname><given-names>EG</given-names></name></person-group> (<year>1995</year>) <article-title><tp:taxon-name><tp:taxon-name-part taxon-name-part-type="family">Crambidae</tp:taxon-name-part></tp:taxon-name> (<tp:taxon-name><tp:taxon-name-part taxon-name-part-type="subfamily">Crambinae</tp:taxon-name-part></tp:taxon-name>, <tp:taxon-name><tp:taxon-name-part taxon-name-part-type="subfamily">Schoenobiinae</tp:taxon-name-part></tp:taxon-name>, <tp:taxon-name><tp:taxon-name-part taxon-name-part-type="subfamily">Cybalomiinae</tp:taxon-name-part></tp:taxon-name>, <tp:taxon-name><tp:taxon-name-part taxon-name-part-type="subfamily">Linostinae</tp:taxon-name-part></tp:taxon-name>, <tp:taxon-name><tp:taxon-name-part taxon-name-part-type="subfamily">Glaphyriinae</tp:taxon-name-part></tp:taxon-name>, <tp:taxon-name><tp:taxon-name-part taxon-name-part-type="subfamily">Dichogaminae</tp:taxon-name-part></tp:taxon-name>, <tp:taxon-name><tp:taxon-name-part taxon-name-part-type="subfamily">Scopariinae</tp:taxon-name-part></tp:taxon-name>, <tp:taxon-name><tp:taxon-name-part taxon-name-part-type="subfamily">Musotiminae</tp:taxon-name-part></tp:taxon-name>, <tp:taxon-name><tp:taxon-name-part taxon-name-part-type="subfamily">Midilinae</tp:taxon-name-part></tp:taxon-name>, <tp:taxon-name><tp:taxon-name-part taxon-name-part-type="subfamily">Nymphulinae</tp:taxon-name-part></tp:taxon-name>, <tp:taxon-name><tp:taxon-name-part taxon-name-part-type="subfamily">Odontiinae</tp:taxon-name-part></tp:taxon-name>, <tp:taxon-name><tp:taxon-name-part taxon-name-part-type="subfamily">Evergestinae</tp:taxon-name-part></tp:taxon-name>, <tp:taxon-name><tp:taxon-name-part taxon-name-part-type="subfamily">Pyraustinae</tp:taxon-name-part></tp:taxon-name>).</article-title> In: <person-group><name name-style="western"><surname>Heppner</surname><given-names>JB</given-names></name></person-group> (<role>Ed.</role>) <issue-title>Atlas of Neotropical Lepidoptera.</issue-title><source>Checklist: Part 2. <tp:taxon-name><tp:taxon-name-part taxon-name-part-type="superfamily">Hyblaeoidea</tp:taxon-name-part></tp:taxon-name> - <tp:taxon-name><tp:taxon-name-part taxon-name-part-type="superfamily">Pyraloidea</tp:taxon-name-part></tp:taxon-name> - <tp:taxon-name><tp:taxon-name-part taxon-name-part-type="superfamily">Tortricoidea</tp:taxon-name-part></tp:taxon-name> 3. Association for Tropical <tp:taxon-name><tp:taxon-name-part taxon-name-part-type="order">Lepidoptera</tp:taxon-name-part></tp:taxon-name> &amp; Scientific Publishers, Gainesville</source>, <fpage>34</fpage>–<lpage>79</lpage>.</mixed-citation></ref><ref id="B45"><mixed-citation xmlns:xlink="http://www.w3.org/1999/xlink" xlink:type="simple"><person-group><name name-style="western"><surname>Miller</surname><given-names>JY</given-names></name><name name-style="western"><surname>Matthews</surname><given-names>DL</given-names></name><name name-style="western"><surname>Warren</surname><given-names>AD</given-names></name><name name-style="western"><surname>Solis</surname><given-names>MA</given-names></name><name name-style="western"><surname>Harvey</surname><given-names>DJ</given-names></name><name name-style="western"><surname>Gentili-Poole</surname><given-names>P</given-names></name><name name-style="western"><surname>Lehman</surname><given-names>R</given-names></name><name name-style="western"><surname>Emmel</surname><given-names>TC</given-names></name><name name-style="western"><surname>Covell Jr</surname><given-names>CV</given-names></name></person-group> (<year>2012</year>) <article-title>An annotated list of the <tp:taxon-name><tp:taxon-name-part taxon-name-part-type="order">Lepidoptera</tp:taxon-name-part></tp:taxon-name> of Honduras.</article-title><source><tp:taxon-name><tp:taxon-name-part taxon-name-part-type="class">Insecta</tp:taxon-name-part></tp:taxon-name> Mundi, Gainesville, Florida</source><volume>205</volume>: <fpage>1</fpage>–<lpage>72</lpage>.</mixed-citation></ref><ref id="B41"><mixed-citation xmlns:xlink="http://www.w3.org/1999/xlink" xlink:type="simple"><person-group><name name-style="western"><surname>Landry</surname><given-names>B</given-names></name><name name-style="western"><surname>Basset</surname><given-names>Y</given-names></name><name name-style="western"><surname>Hebert</surname><given-names>PDN</given-names></name><name name-style="western"><surname>Maes</surname><given-names>J-M</given-names></name></person-group> (<year>2020</year>) <article-title>On the <tp:taxon-name><tp:taxon-name-part taxon-name-part-type="superfamily">Pyraloidea</tp:taxon-name-part></tp:taxon-name> fauna of Nicaragua.</article-title><source>Tropical <tp:taxon-name><tp:taxon-name-part taxon-name-part-type="order">Lepidoptera</tp:taxon-name-part></tp:taxon-name> Research</source><volume>30</volume>(<issue>2</issue>): <fpage>93</fpage>–<lpage>102</lpage>. <ext-link xlink:href="10.5281/zenodo.4317575" ext-link-type="doi" xlink:type="simple">https://doi.org/10.5281/zenodo.4317575</ext-link></mixed-citation></ref><ref id="B15"><mixed-citation xmlns:xlink="http://www.w3.org/1999/xlink" xlink:type="simple"><person-group><name name-style="western"><surname>Dyar</surname><given-names>HG</given-names></name></person-group> (<year>1914</year>) <article-title>Report on the <tp:taxon-name><tp:taxon-name-part taxon-name-part-type="order">Lepidoptera</tp:taxon-name-part></tp:taxon-name> of the Smithsonian Biological Survey of the Panama Canal Zone.</article-title><source>Proceedings of the United States National Museum, Washington</source><volume>47</volume>(<issue>2050</issue>): <fpage>139</fpage>–<lpage>350</lpage>. <ext-link xlink:href="10.5479/si.00963801.47-2050.139" ext-link-type="doi" xlink:type="simple">https://doi.org/10.5479/si.00963801.47-2050.139</ext-link></mixed-citation></ref></ref-list></tp:taxon-treatment>
