# Supplementary material for: ﻿The identity of Argyrialacteella (Fabricius, 1794) (Lepidoptera, Pyraloidea, Crambinae), synonyms, and related species revealed by morphology and DNA capture in type specimens
Source: Zookeys. 2023 Feb 7;1146:1–42. doi: 10.3897/zookeys.1146.96099 (PMC10208364; doi:10.3897/zookeys.1146.96099)
Supplement: Supplementary material 2 — Species names, code numbers and collecting data [file zookeys-1146-001_article-96099__-s002.xlsx]

## Sheet: Feuil1
Type of data	Code (BOLD or other)	Specimen number	Genus	species name	authority & year	Sex	Country	State/Province	Locality 1	Locality 2	Lat.	Long.	Elevation	collecting day(s)	collecting month(s)	collecting year(s)	Collector(s)	Depository	Type status	Original name if type	Dissected or not	Dissection number	Identifier	Remarks
hDNA	CRA04	DNA voucher Lepidoptera B. Landry n° 0160	Argyria	diplomochalis	Dyar, 1913	M	British Overseas Territory	Anguilla Island		Rendezvous Bay	18.17160790193766	-63.11339735135872		15	7	1992	E. J. Censky	CMNH			yes	BL 1888	B. Landry	Plus one female (BL 1889); coordinates from Google maps.
hDNA	CRA01	DNA voucher Lepidoptera B. Landry n° 0157	Argyria	lacteella	(Fabricius, 1794)	F	Brazil	Rio de Janeiro		Rio de Janeiro	-22.911389	-43.205833	2 m					OUMNH	Holotype	Zebronia? Abronalis (Walker, 1859)	yes	same as DNA voucher n°	B. Landry
hDNA	CRA02	DNA voucher Lepidoptera B. Landry n° 0158	Argyria	lacteella	(Fabricius, 1794)	M	US Virgin Islands	Saint Thomas Island			18.350000	-64.933333						NHMUK	Holotype	Catharylla lusella Zeller, 1863	yes	Pyralidae Brit. Mus. 7092	B. Landry
hDNA	CRA03	DNA voucher Lepidoptera B. Landry n° 0159	Argyria	lacteella	(Fabricius, 1794)	?	US Virgin Islands	Saint Croix Island			17.733509	-64.783864						ZMUC	Holotype	Tinea lacteella Fabricius, 1794	no
hDNA	CRA07	DNA voucher Lepidoptera B. Landry n° 0163	Argyria	lacteella	(Fabricius, 1794)	F	Panama			Porto Bello	9.554444	-79.655000			2	1911	A. Busck	NMNH	Holotype	Argyria pusillalis variety multifacta Dyar, 1914	yes	USNM 10,709	B. Landry
COI barcode (new)	BLDNA141	DNA voucher Lepidoptera B. Landry n° 141	Argyria	centrifugens	Dyar, 1914	F	Colombia	Amazonas		Leticia, Universidad Nacional de Colombia	-4.193611	-69.939722	80 m	24-31	7	2018	B. Landry, H. Arevalo, F. Serna, J. De Prins	MHNG			yes	MHNG-ENTO-97427	B. Landry	Coords from GPS, on label; plus 1 more female
COI barcode (new)	CRA05	DNA voucher Lepidoptera B. Landry n° 0161	Argyria	diplomochalis	Dyar, 1913	M	US Virgin Islands	Saint Croix Island		Orange Grove, 2km SW Christiansted	17.741200	-64.719600	50 m	25-29	5	2021	J. & P. Brown	MHNG
COI barcode (new)	CRA06	DNA voucher Lepidoptera B. Landry n° 0162	Argyria	diplomochalis	Dyar, 1913	M	US Virgin Islands	Saint Croix Island		Orange Grove, 2km SW Christiansted	17.741200	-64.719600	50m	25-29	5	2021	J. & P. Brown	MHNG
COI barcode (new)	BLDNA137	DNA voucher Lepidoptera B. Landry n°137	Argyria	lacteella	(Fabricius, 1794)	F	Colombia	Amazonas		Leticia, Reserva Omagua, 35 m above ground	-4.126538	-69.948133	115 m	4	8	2018	B. Landry, E. Ospina	MHNG			yes	BL DNA 137	B. Landry	Coords from GPS, on label; plus one more female
COI barcode (new)	BLDNA138	DNA voucher Lepidoptera B. Landry n°138	Argyria	lacteella	(Fabricius, 1794)	F	Colombia	Amazonas		Leticia, Universidad Nacional de Colombia	-4.193611	-69.939722	80 m	24-31	7	2018	B. Landry, H. Arevalo, F. Serna, J. De Prins	MHNG			yes	BL DNA 138	B. Landry	Coords from GPS, on label; plus one male (dissected) and 5 more females
COI barcode (new)	UF-FLMNH-MGCL 1112830	DNA voucher JEH20210604C	Argyria	gonogramma	Dyar, 1915	F	USA	Florida	Alachua Co.	Gainesville	29.692200	-82.365000		17	4	2020	J.E. Hayden	FSCA			yes	genitalia in vial	J. Hayden	Coordinates from label.
COI barcode (new)	UF-FLMNH-MGCL 1112845	DNA voucher JEH20210604D	Argyria	gonogramma	Dyar, 1915	F	USA	Florida	Levy Co.	Goethe State Forest, North Gasline x Beehive Roads	29.160800	-82.598300		12	12	2015	K. Arguez, J. Hayden, N. Keller, D. Plotkin, K. Schnepp, C. Winiger	FSCA			yes	genitalia in vial	J. Hayden	Melanic. Coordinates from label.
COI barcode (new)	BLDNA065	MHNG-ENTO-85677 DNA voucher Lepidoptera B. Landry n° 065	Argyria	lacteella	(Fabricius, 1794)	F	Ecuador	Galápagos	Santa Cruz Island	near (NNW) Bella Vista	-0.688283	-90.327833	223 m	7	4	2004	B. Landry	MHNG			yes	MHNG-ENTO-85677	B. Landry	Coordinates from label.
COI barcode (new)	UF-FLMNH-MGCL 1112885	DNA JEH20210604A	Argyria	lacteella	(Fabricius, 1794)	check	United States	Florida	Alachua Co.	Gainesville, 2832 Northwest 41st Place	29.692200	-82.365000		30	5	2021	J.E. Hayden	FSCA			yes	genitalia in vial	J. Hayden	Coordinates from label
COI barcode	BLPAA16498-20	19-SRNP-100967	Argyria	centrifugens	Dyar, 1914		Costa Rica	Guanacaste	Sector Rincon Rain Forest	Wege, Palmeras	10.9687	-85.3196	369	6	5	2019	H.Cambronero&R.Franco	University of Pennsylvania					Daniel H. Janzen
COI barcode	BLPAA16499-20	19-SRNP-100968	Argyria	centrifugens	Dyar, 1914		Costa Rica	Guanacaste	Sector Rincon Rain Forest	Wege, Palmeras	10.9687	-85.3196	369	6	5	2019	H.Cambronero&R.Franco	University of Pennsylvania					Daniel H. Janzen
COI barcode	BLPAA22713-20	19-SRNP-104262	Argyria	centrifugens	Dyar, 1914		Costa Rica	Alajuela	Sector Rincon Rain Forest	Wege Palmeras	10.969	-85.32	369	25	9	2019	H.Cambronero&R.Franco	University of Pennsylvania					Daniel H. Janzen
COI barcode	BLPAA22714-20	19-SRNP-104263	Argyria	centrifugens	Dyar, 1914		Costa Rica	Alajuela	Sector Rincon Rain Forest	Wege Palmeras	10.969	-85.32	369	25	9	2019	H.Cambronero&R.Franco	University of Pennsylvania					Daniel H. Janzen
COI barcode	BLPAA2640-17	17-SRNP-100163	Argyria	centrifugens	Dyar, 1914		Costa Rica	Guanacaste	Sector Cacao	Estacion Gongora	10.8845	-85.4731	557	25	1	2017	H.Cambronero&R.Franco	University of Pennsylvania					Daniel H. Janzen
COI barcode	BLPCK814-08	08-SRNP-100907	Argyria	centrifugens	Dyar, 1914		Costa Rica	Alajuela	Sector Rincon Rain Forest	Jabalina, Manta Pizote	10.973	-85.315	288	6	2	2008	S.Rios&R.Franco	Research Collection of D. H. Janzen & W. Hallwachs					Daniel H. Janzen
COI barcode	BLPDF056-09	09-SRNP-100660	Argyria	centrifugens	Dyar, 1914		Costa Rica	Alajuela	Sector Rincon Rain Forest	Rio Francia	10.904	-85.287	410	24	1	2009	R.Franco&S.Rios	Area de Conservacion Guanacaste					Daniel H. Janzen
COI barcode	BLPDK2337-09	09-SRNP-107265	Argyria	centrifugens	Dyar, 1914		Costa Rica	Alajuela	Sector Rincon Rain Forest	Protrero Chaves	10.939	-85.322	433	20	9	2009	F.Quesada&H.Cambronero	Area de Conservacion Guanacaste					Daniel H. Janzen
COI barcode	BLPDN2239-10	10-SRNP-102414	Argyria	centrifugens	Dyar, 1914		Costa Rica	Alajuela	Sector Rincon Rain Forest	Albergue Oscar, Casa	10.866	-85.326	725	14	1	2010	F.Quesada&S.Rios	Area de Conservacion Guanacaste					Daniel H. Janzen
COI barcode	BLPDN268-10	10-SRNP-100443	Argyria	centrifugens	Dyar, 1914		Costa Rica	Alajuela	Sector Rincon Rain Forest	Albergue Oscar, Casa	10.866	-85.326	725	12	1	2010	H.Cambronero	Area de Conservacion Guanacaste					Daniel H. Janzen
COI barcode	BLPDO304-10	10-SRNP-102886	Argyria	centrifugens	Dyar, 1914		Costa Rica	Alajuela	Sector Rincon Rain Forest	Albergue Oscar, Casa	10.866	-85.326	725	15	1	2010	F.Quesada&S.Rios	Area de Conservacion Guanacaste					Daniel H. Janzen
COI barcode	BLPDQ220-10	10-SRNP-104846	Argyria	centrifugens	Dyar, 1914		Costa Rica	Alajuela	Sector Rincon Rain Forest	Albergue Oscar, Casa	10.866	-85.326	725	16	1	2010	S.Rios&F.Quesada	Area de Conservacion Guanacaste					Daniel H. Janzen
COI barcode	BLPDR917-10	10-SRNP-106542	Argyria	centrifugens	Dyar, 1914		Costa Rica	Alajuela	Sector Rincon Rain Forest	Manta Hugo	10.881	-85.268	491	13	3	2009	F.Quesada&S.Rios	Area de Conservacion Guanacaste					Daniel H. Janzen
COI barcode	BLPDS741-10	10-SRNP-107365	Argyria	centrifugens	Dyar, 1914		Costa Rica	Alajuela	Sector Rincon Rain Forest	Manta Hugo	10.881	-85.268	491	15	3	2009	H.Cambronero&F.Quesada	Area de Conservacion Guanacaste					Daniel H. Janzen
COI barcode	BLPDT354-10	10-SRNP-107781	Argyria	centrifugens	Dyar, 1914		Costa Rica	Alajuela	Sector Rincon Rain Forest	Manta Hugo	10.881	-85.268	491	16	3	2009	S.Rios&R.Franco	Area de Conservacion Guanacaste					Daniel H. Janzen
COI barcode	BLPDT366-10	10-SRNP-107793	Argyria	centrifugens	Dyar, 1914		Costa Rica	Alajuela	Sector Rincon Rain Forest	Manta Hugo	10.881	-85.268	491	16	3	2009	S.Rios&R.Franco	Area de Conservacion Guanacaste					Daniel H. Janzen
COI barcode	BLPDT407-10	10-SRNP-107834	Argyria	centrifugens	Dyar, 1914		Costa Rica	Alajuela	Sector Rincon Rain Forest	Manta Hugo	10.881	-85.268	491	16	3	2009	S.Rios&R.Franco	Area de Conservacion Guanacaste					Daniel H. Janzen
COI barcode	BLPDZ387-11	10-SRNP-115794	Argyria	centrifugens	Dyar, 1914		Costa Rica	Guanacaste	Sector Santa Maria	Estacion Santa Maria	10.7646	-85.3032	832	5	11	2010	F.Quesada&S.Rios	Area de Conservacion Guanacaste					Daniel H. Janzen
COI barcode	BLPEB066-11	11-SRNP-101578	Argyria	centrifugens	Dyar, 1914		Costa Rica	Guanacaste	Sector Pitilla	Estacion Pitilla	10.9893	-85.4258	675	1	4	2011	S.Rios&H.Cambronero	Area de Conservacion Guanacaste					Daniel H. Janzen
COI barcode	BLPEB332-11	11-SRNP-101844	Argyria	centrifugens	Dyar, 1914		Costa Rica	Guanacaste	Sector Pitilla	Estacion Pitilla	10.9893	-85.4258	675	1	4	2011	S.Rios&H.Cambronero	Area de Conservacion Guanacaste					Daniel H. Janzen
COI barcode	BLPEF3695-13	12-SRNP-105434	Argyria	centrifugens	Dyar, 1914		Costa Rica	Guanacaste	Sector Pitilla	Estacion Pitilla	10.9893	-85.4258	675	12	11	2012	R.Franco&H.Cambronero	Area de Conservacion Guanacaste					Daniel H. Janzen
COI barcode	BLPEF3829-13	12-SRNP-105569	Argyria	centrifugens	Dyar, 1914		Costa Rica	Guanacaste	Sector Pitilla	Estacion Pitilla	10.9893	-85.4258	675	13	11	2012	R.Franco&H.Cambronero	Area de Conservacion Guanacaste					Daniel H. Janzen
COI barcode	BLPEF3830-13	12-SRNP-105570	Argyria	centrifugens	Dyar, 1914		Costa Rica	Guanacaste	Sector Pitilla	Estacion Pitilla	10.9893	-85.4258	675	13	11	2012	R.Franco&H.Cambronero	Area de Conservacion Guanacaste					Daniel H. Janzen
COI barcode	BLPEF6841-15	14-SRNP-103244	Argyria	centrifugens	Dyar, 1914		Costa Rica	Guanacaste	Sector Rincon Rain Forest	Wege Palmeras	10.9687	-85.3196	369	25	8	2014	R.Franco&S.Rios	University of Pennsylvania					Daniel H. Janzen
COI barcode	BLPEF7359-15	14-SRNP-103762	Argyria	centrifugens	Dyar, 1914		Costa Rica	Guanacaste	Sector Rincon Rain Forest	Wege Palmeras	10.9687	-85.3196	369	24	9	2014	R.Franco&S.Rios	University of Pennsylvania					Daniel H. Janzen
COI barcode	BLPEG2444-14	14-SRNP-102619	Argyria	centrifugens	Dyar, 1914		Costa Rica	Guanacaste	Sector Rincon Rain Forest	Wege Palmeras	10.9687	-85.3196	369	23	8	2014	S.Rios&H.Cambronero	University of Pennsylvania					Daniel H. Janzen
COI barcode	BLPEG2586-14	14-SRNP-102761	Argyria	centrifugens	Dyar, 1914		Costa Rica	Guanacaste	Sector Rincon Rain Forest	Wege Alambrada	10.9689	-85.3208	367	23	8	2014	R.Franco&H.Cambronero	University of Pennsylvania					Daniel H. Janzen
COI barcode	BLPEG2834-14	14-SRNP-103009	Argyria	centrifugens	Dyar, 1914		Costa Rica	Guanacaste	Sector Rincon Rain Forest	Wege Alambrada	10.9689	-85.3208	367	24	8	2014	S.Rios&H.Cambronero	University of Pennsylvania					Daniel H. Janzen
COI barcode	BLPEG2986-14	14-SRNP-103161	Argyria	centrifugens	Dyar, 1914		Costa Rica	Guanacaste	Sector Rincon Rain Forest	Wege Quebrada	10.9686	-85.3205	356	25	8	2014	R.Franco&H.Cambronero	University of Pennsylvania					Daniel H. Janzen
COI barcode	MHMYL10490-16	16-SRNP-104169	Argyria	centrifugens	Dyar, 1914		Costa Rica	Guanacaste	Sector Santa Rosa	Luces	10.8536	-85.6094	300	10	8	2016	H.Cambronero&R.Franco	University of Pennsylvania					Daniel H. Janzen
COI barcode	BBLOB1380-11	BIOUG01418-E02	Argyria	gonogramma	Dyar, 1915		United States	Florida	Myakka River State Park	By Marsh	27.246	-82.314		21	5	2011	BioBus 2011	Centre for Biodiversity Genomics
COI barcode	BBLOB1381-11	BIOUG01418-E03	Argyria	gonogramma	Dyar, 1915		United States	Florida	Myakka River State Park	By Marsh	27.246	-82.314		21	5	2011	BioBus 2011	Centre for Biodiversity Genomics
COI barcode	BBLOB1384-11	BIOUG01418-E06	Argyria	gonogramma	Dyar, 1915		United States	Florida	Myakka River State Park	By Marsh	27.246	-82.314		21	5	2011	BioBus 2011	Centre for Biodiversity Genomics
COI barcode	BBLOB1395-11	BIOUG01418-F05	Argyria	gonogramma	Dyar, 1915		United States	Florida	Myakka River State Park	By Marsh	27.246	-82.314		21	5	2011	BioBus 2011	Centre for Biodiversity Genomics
COI barcode	BBLOB1838-11	BIOUG01425-C09	Argyria	gonogramma	Dyar, 1915		United States	Florida	Myakka River State Park	Myakka River Upper Lake	27.264	-82.308		22	5	2011	BioBus 2011	Centre for Biodiversity Genomics
COI barcode	BBLOC1087-11	BIOUG01539-B07	Argyria	gonogramma	Dyar, 1915		United States	Texas	around the campground and boat ramp	cypress swamp	32.69	-94.182	59	3	7	2011	Biobus 2011	Centre for Biodiversity Genomics					BOLD ID Engine
COI barcode	BBLOC1529-11	BIOUG01545-G09	Argyria	gonogramma	Dyar, 1915		United States	Texas	around the campground and boat ramp	cypress swamp	32.69	-94.182	59	4	7	2011	Biobus 2011	Centre for Biodiversity Genomics					BOLD ID Engine
COI barcode	LNC656-06	06-NCCC-656	Argyria	gonogramma	Dyar, 1915		United States	North Carolina		Croatan National Forest, Swamp forest, Powerline J	34.52	-76.564		27	9	2005	J. Bolling Sullivan	Centre for Biodiversity Genomics					James B. Sullivan
COI barcode	LNC657-06	06-NCCC-657	Argyria	gonogramma	Dyar, 1915		United States	North Carolina		Croatan National Forest, Swamp forest, Powerline J	34.52	-76.564		27	9	2005	J. Bolling Sullivan	Centre for Biodiversity Genomics					James B. Sullivan
COI barcode	LOFLB094-06	06-FLOR-1034	Argyria	gonogramma	Dyar, 1915		United States	Florida Co	Archbold Biological Station	Jay cottage	27.171	-81.348	55	19	6	2006	P.D.N. Hebert, K. Pickthorn, J.F. Landry, J. deWaard	Centre for Biodiversity Genomics
COI barcode	LOFLD142-07	HLC-16716	Argyria	gonogramma	Dyar, 1915		United States	Florida	Etoniah Creek State Forest	Picnic Area	29.7623	-81.8435	19	15	6	2006	K.Pickthorn, J.DeWaard	Centre for Biodiversity Genomics
COI barcode	LOFLD340-07	HLC-16915	Argyria	gonogramma	Dyar, 1915		United States	Florida	Etoniah Creek State Forest	Picnic Area	29.7623	-81.8435	19	17	6	2006	P.D.N. Hebert, K. Pickthorn, J. deWaard	Centre for Biodiversity Genomics
COI barcode	LOFLD344-07	HLC-16919	Argyria	gonogramma	Dyar, 1915		United States	Florida	Etoniah Creek State Forest	Picnic Area	29.7623	-81.8435	19	15	6	2006	K.Pickthorn, J.deWaard	Centre for Biodiversity Genomics
COI barcode	LOFLD349-07	HLC-16924	Argyria	gonogramma	Dyar, 1915		United States	Florida	Etoniah Creek State Forest	Picnic Area	29.7623	-81.8435	19	15	6	2006	K.Pickthorn, J.deWaard	Centre for Biodiversity Genomics
COI barcode	LOFLD361-07	HLC-16936	Argyria	gonogramma	Dyar, 1915		United States	Florida	Etoniah Creek State Forest	Picnic Area	29.7623	-81.8435	19	15	6	2006	K.Pickthorn, J.deWaard	Centre for Biodiversity Genomics
COI barcode	LOFLD417-07	HLC-17033	Argyria	gonogramma	Dyar, 1915		United States	Florida	Archbold Biological Station	Jay cottage	27.1711	-81.348	55	19	6	2006	P.D.N. Hebert, K. Pickthorn, J.F. Landry, J. deWaard	Centre for Biodiversity Genomics
COI barcode	LOFLD562-07	HLC-17178	Argyria	gonogramma	Dyar, 1915		United States	Florida	Archbold Biological Station	Jay cottage	27.1711	-81.348	55	19	6	2006	P.D.N. Hebert, K. Pickthorn, J.F. Landry, J. deWaard	Centre for Biodiversity Genomics
COI barcode	LPOKA715-09	MDOK-0715	Argyria	gonogramma	Dyar, 1915		United States	Oklahoma	Bartlesville	1301 Cherokee Hills Drive	36.74	-95.95	215	30	8	2008	Mark Dreiling	Centre for Biodiversity Genomics
COI barcode	LPOKE521-12	BIOUG02920-G10	Argyria	gonogramma	Dyar, 1915		United States	Oklahoma	Bartlesville	1301 Cherokee Hills Drive	36.74	-95.95	215	6	5	2012	Mark Dreiling	Centre for Biodiversity Genomics					Angela Telfer
COI barcode	MNAC235-07	CNCLEP00026201	Argyria	gonogramma	Dyar, 1915		United States	Florida	Etoniah Creek St For.	nr Florahome	29.739	-81.843	30	15	6	2006	JF Landry	Canadian National Collection of Insects, Arachnids and Nematodes					Jean-Francois Landry
COI barcode	MNAC236-07	CNCLEP00026202	Argyria	gonogramma	Dyar, 1915		United States	Florida	Etoniah Creek St For.	nr Florahome	29.739	-81.843	30	15	6	2006	JF Landry	Canadian National Collection of Insects, Arachnids and Nematodes					Jean-Francois Landry
COI barcode	MNAC237-07	CNCLEP00026203	Argyria	gonogramma	Dyar, 1915		United States	Florida	Etoniah Creek St For.	nr Florahome	29.739	-81.843	30	15	6	2006	JF Landry	Canadian National Collection of Insects, Arachnids and Nematodes					Jean-Francois Landry
COI barcode	MNAC238-07	CNCLEP00026204	Argyria	gonogramma	Dyar, 1915		United States	Florida	Etoniah Creek St For.	nr Florahome	29.739	-81.843	30	15	6	2006	JF Landry	Canadian National Collection of Insects, Arachnids and Nematodes					Jean-Francois Landry
COI barcode	MNAC239-07	CNCLEP00026205	Argyria	gonogramma	Dyar, 1915		United States	Florida	Etoniah Creek St For.	nr Florahome	29.739	-81.843	30	15	6	2006	JF Landry	Canadian National Collection of Insects, Arachnids and Nematodes					Jean-Francois Landry
COI barcode	MNAC240-07	CNCLEP00026206	Argyria	gonogramma	Dyar, 1915		United States	Florida	Etoniah Creek St For.	nr Florahome	29.739	-81.843	30	15	6	2006	JF Landry	Canadian National Collection of Insects, Arachnids and Nematodes					Jean-Francois Landry
COI barcode	MNAC241-07	CNCLEP00026207	Argyria	gonogramma	Dyar, 1915		United States	Florida	Etoniah Creek St For.	nr Florahome	29.739	-81.843	30	15	6	2006	JF Landry	Canadian National Collection of Insects, Arachnids and Nematodes					Jean-Francois Landry
COI barcode	MNAC242-07	CNCLEP00026208	Argyria	gonogramma	Dyar, 1915		United States	Florida	Etoniah Creek St For.	nr Florahome	29.739	-81.843	30	15	6	2006	JF Landry	Canadian National Collection of Insects, Arachnids and Nematodes					Jean-Francois Landry
COI barcode	MNAC243-07	CNCLEP00026209	Argyria	gonogramma	Dyar, 1915		United States	Florida	Etoniah Creek St For.	nr Florahome	29.739	-81.843	30	15	6	2006	JF Landry	Canadian National Collection of Insects, Arachnids and Nematodes					Jean-Francois Landry
COI barcode	TAMIC523-10	TAMUICEGR-0523	Argyria	gonogramma	Dyar, 1915		United States	Texas						30	7	2001	T.L. Schiefer	Texas A&M University, College Station					Richard L. Brown
COI barcode	USLEP1079-10	10BBLEP-01079	Argyria	gonogramma	Dyar, 1915		United States	Florida	Dude Lake	Mixed pine/palm forest	27.6665	-82.3795	8	22	3	2010	Biobus 2010	Centre for Biodiversity Genomics
COI barcode	USLEP1267-10	10BBLEP-01267	Argyria	gonogramma	Dyar, 1915		United States	Florida	Dude Lake	Mixed pine/palm forest	27.6665	-82.3795	8	22	3	2010	Biobus 2010	Centre for Biodiversity Genomics
COI barcode	USLEP1292-10	10BBLEP-01292	Argyria	gonogramma	Dyar, 1915		United States	Florida	Hiking Trailhead	tall grasses mixed with tall pines	25.9906	-81.5784		13	3	2010	Biobus 2010	Centre for Biodiversity Genomics
COI barcode	ZYCRM844-11	CNCLEP00088244	Argyria	gonogramma	Dyar, 1915		United States	Florida						14	9	1987	K.B.Bolte	Canadian National Collection of Insects, Arachnids and Nematodes
COI barcode	ZYCRM845-11	CNCLEP00088245	Argyria	gonogramma	Dyar, 1915		United States	Mississippi						29	11	1991	R.Kergostien	Canadian National Collection of Insects, Arachnids and Nematodes
COI barcode	ASARD1178-11	INB0003955666	Argyria	insons	Felder, Felder & Rogenhofer, 1875	F	Costa Rica	Puntarenas	P. I. La Amistad	100mO Estacion Altamira	9.028	-83.008	1360	5	6	2005	R. Delgado	Instituto Nacional de Biodiversidad, Costa Rica					Daniel H. Janzen
COI barcode	BLPCF552-08	07-SRNP-109857	Argyria	insons	Felder, Felder & Rogenhofer, 1875		Costa Rica	Alajuela	Sector Rincon Rain Forest	Estacion Caribe	10.901	-85.276	391	9	11	2007	F.Quesada&R.Franco	Area de Conservacion Guanacaste					Daniel H. Janzen
COI barcode	BLPCM906-08	08-SRNP-102503	Argyria	insons	Felder, Felder & Rogenhofer, 1875		Costa Rica	Alajuela	Sector Rincon Rain Forest	Jabalina, Manta Pizote	10.973	-85.315	288	6	6	2008	S.Rios&R.Franco	Area de Conservacion Guanacaste					Daniel H. Janzen
COI barcode	BLPDE416-09	09-SRNP-100080	Argyria	insons	Felder, Felder & Rogenhofer, 1875		Costa Rica	Alajuela	Sector Rincon Rain Forest	Rio Negro	10.904	-85.303	329	23	1	2009	H.Cambronero&F.Quesada	Area de Conservacion Guanacaste					Daniel H. Janzen
COI barcode	BLPDM2413-10	10-SRNP-100150	Argyria	insons	Felder, Felder & Rogenhofer, 1875		Costa Rica	Alajuela	Sector Rincon Rain Forest	Albergue Oscar, Tunel	10.868	-85.327	708	12	1	2010	Sergio Rios	Area de Conservacion Guanacaste					Daniel H. Janzen
COI barcode	BLPEF3950-13	12-SRNP-105689	Argyria	insons	Felder, Felder & Rogenhofer, 1875		Costa Rica	Guanacaste	Sector Pitilla	Estacion Pitilla	10.9893	-85.4258	675	14	11	2012	S.Rios&H.Cambronero	Area de Conservacion Guanacaste					Daniel H. Janzen
COI barcode	BLPEG2445-14	14-SRNP-102620	Argyria	insons	Felder, Felder & Rogenhofer, 1875		Costa Rica	Guanacaste	Sector Rincon Rain Forest	Wege Palmeras	10.9687	-85.3196	369	23	8	2014	S.Rios&H.Cambronero	University of Pennsylvania					Daniel H. Janzen
COI barcode	BLPEG2446-14	14-SRNP-102621	Argyria	insons	Felder, Felder & Rogenhofer, 1875		Costa Rica	Guanacaste	Sector Rincon Rain Forest	Wege Palmeras	10.9687	-85.3196	369	23	8	2014	S.Rios&H.Cambronero	University of Pennsylvania					Daniel H. Janzen
COI barcode	BLPEG3017-14	14-SRNP-103192	Argyria	insons	Felder, Felder & Rogenhofer, 1875		Costa Rica	Guanacaste	Sector Rincon Rain Forest	Wege Quebrada	10.9686	-85.3205	356	25	8	2014	R.Franco&H.Cambronero	University of Pennsylvania					Daniel H. Janzen
COI barcode	IBOLG110-08	08-SRNP-100109	Argyria	insons	Felder, Felder & Rogenhofer, 1875		Costa Rica	Alajuela	Sector Rincon Rain Forest	Jabalina, Manta Pizote	10.973	-85.315	288	29	3	2008	F.Quesada&R.Franco	Research Collection of D. H. Janzen & W. Hallwachs					Daniel H. Janzen
COI barcode	LNOUA731-10	CLV82610	Argyria	insons	Felder, Felder & Rogenhofer, 1875		French Guiana				4.098	-52.68	300	17	1	2010	Carlos Lopez Vaamonde	Institut National de la Recherche Agronomique, Zoologie Forestiere					Bernard Landry
COI barcode	BCIAR874-13	YB-BCI37042	Argyria	lacteella	(Fabricius, 1794)		Panama	Panama			9.15472	-79.8481	150	3	3	2011	Bobadilla,Gonzalez,Osorio,Perez	Smithsonian Tropical Research Institute					Yves Basset
COI barcode	BCIAR875-13	YB-BCI37198	Argyria	lacteella	(Fabricius, 1794)		Panama	Panama			8.98333	-79.55	150	2	3	2011	Bobadilla,Gonzalez,Osorio,Perez	Smithsonian Tropical Research Institute					Yves Basset
COI barcode	BLPAA14310-19	19-SRNP-100060	Argyria	lacteella	(Fabricius, 1794)		Costa Rica	Guanacaste	Sector Rincon Rain Forest	Caribe, Manta Rio Francia	10.838	-85.618	357	4	2	2019	H.Cambronero&R.Franco	University of Pennsylvania					Daniel H. Janzen
COI barcode	BLPAA14894-19	19-SRNP-100644	Argyria	lacteella	(Fabricius, 1794)		Costa Rica	Guanacaste	Sector Rincon Rain Forest	Caribe, Manta Rio Francia	10.838	-85.618	357	5	2	2019	H.Cambronero&R.Franco	University of Pennsylvania					Daniel H. Janzen
COI barcode	BLPAA15678-19	18-SRNP-107410	Argyria	lacteella	(Fabricius, 1794)		Costa Rica	Guanacaste	Sector Cacao	Estacion Gongora	10.8845	-85.4731	557	6	11	2018	H.Cambronero&R.Franco	University of Pennsylvania					Daniel H. Janzen
COI barcode	BLPAA15681-19	18-SRNP-107413	Argyria	lacteella	(Fabricius, 1794)		Costa Rica	Guanacaste	Sector Cacao	Estacion Gongora	10.8845	-85.4731	557	6	11	2018	H.Cambronero&R.Franco	University of Pennsylvania					Daniel H. Janzen
COI barcode	BLPAA15682-19	18-SRNP-107414	Argyria	lacteella	(Fabricius, 1794)		Costa Rica	Guanacaste	Sector Cacao	Estacion Gongora	10.8845	-85.4731	557	6	11	2018	H.Cambronero&R.Franco	University of Pennsylvania					Daniel H. Janzen
COI barcode	BLPAA16497-20	19-SRNP-100966	Argyria	lacteella	(Fabricius, 1794)		Costa Rica	Guanacaste	Sector Rincon Rain Forest	Wege, Palmeras	10.9687	-85.3196	369	6	5	2019	H.Cambronero&R.Franco	University of Pennsylvania					Daniel H. Janzen
COI barcode	BLPAA22290-20	19-SRNP-103839	Argyria	lacteella	(Fabricius, 1794)		Costa Rica	Alajuela	Sector Rincon Rain Forest	Wege Palmeras	10.969	-85.32	369	25	9	2019	H.Cambronero&R.Franco	University of Pennsylvania					Daniel H. Janzen
COI barcode	BLPAA22715-20	19-SRNP-104264	Argyria	lacteella	(Fabricius, 1794)		Costa Rica	Alajuela	Sector Rincon Rain Forest	Wege Palmeras	10.969	-85.32	369	25	9	2019	H.Cambronero&R.Franco	University of Pennsylvania					Daniel H. Janzen
COI barcode	BLPAA2498-17	17-SRNP-100021	Argyria	lacteella	(Fabricius, 1794)		Costa Rica	Guanacaste	Sector Cacao	Estacion Gongora	10.8845	-85.4731	557	24	1	2017	H.Cambronero&R.Franco	University of Pennsylvania					Daniel H. Janzen
COI barcode	BLPAA2499-17	17-SRNP-100022	Argyria	lacteella	(Fabricius, 1794)		Costa Rica	Guanacaste	Sector Cacao	Estacion Gongora	10.8845	-85.4731	557	24	1	2017	H.Cambronero&R.Franco	University of Pennsylvania					Daniel H. Janzen
COI barcode	BLPAA2643-17	17-SRNP-100166	Argyria	lacteella	(Fabricius, 1794)		Costa Rica	Guanacaste	Sector Cacao	Estacion Gongora	10.8845	-85.4731	557	25	1	2017	H.Cambronero&R.Franco	University of Pennsylvania					Daniel H. Janzen
COI barcode	BLPAA5122-17	17-SRNP-101593	Argyria	lacteella	(Fabricius, 1794)		Costa Rica	Guanacaste	Sector Pailas	Catarata Borinquen	10.8177	-85.3905	945	29	3	2017	R.Franco & H. Cambronero	University of Pennsylvania					Daniel H. Janzen
COI barcode	BLPAA5123-17	17-SRNP-101594	Argyria	lacteella	(Fabricius, 1794)		Costa Rica	Guanacaste	Sector Pailas	Catarata Borinquen	10.8177	-85.3905	945	29	3	2017	R.Franco & H. Cambronero	University of Pennsylvania					Daniel H. Janzen
COI barcode	BLPAA5124-17	17-SRNP-101595	Argyria	lacteella	(Fabricius, 1794)		Costa Rica	Guanacaste	Sector Pailas	Catarata Borinquen	10.8177	-85.3905	945	29	3	2017	R.Franco & H. Cambronero	University of Pennsylvania					Daniel H. Janzen
COI barcode	BLPDE597-09	09-SRNP-100167	Argyria	lacteella	(Fabricius, 1794)		Costa Rica	Alajuela	Sector Rincon Rain Forest	Rio Negro	10.904	-85.303	329	23	1	2009	H.Cambronero&F.Quesada	Area de Conservacion Guanacaste					Daniel H. Janzen
COI barcode	BLPDE635-09	09-SRNP-100205	Argyria	lacteella	(Fabricius, 1794)		Costa Rica	Alajuela	Sector Rincon Rain Forest	Rio Negro	10.904	-85.303	329	23	1	2009	H.Cambronero&F.Quesada	Area de Conservacion Guanacaste					Daniel H. Janzen
COI barcode	BLPDE658-09	09-SRNP-100228	Argyria	lacteella	(Fabricius, 1794)		Costa Rica	Alajuela	Sector Rincon Rain Forest	Rio Negro	10.904	-85.303	329	23	1	2009	H.Cambronero&F.Quesada	Area de Conservacion Guanacaste					Daniel H. Janzen
COI barcode	BLPDE798-09	09-SRNP-100462	Argyria	lacteella	(Fabricius, 1794)		Costa Rica	Alajuela	Sector Rincon Rain Forest	Rio Francia	10.904	-85.287	410	23	1	2009	R.Franco&S.Rios	Area de Conservacion Guanacaste					Daniel H. Janzen
COI barcode	BLPDE850-09	09-SRNP-100514	Argyria	lacteella	(Fabricius, 1794)		Costa Rica	Alajuela	Sector Rincon Rain Forest	Rio Francia	10.904	-85.287	410	23	1	2009	R.Franco&S.Rios	Area de Conservacion Guanacaste					Daniel H. Janzen
COI barcode	BLPDF304-09	09-SRNP-100908	Argyria	lacteella	(Fabricius, 1794)		Costa Rica	Alajuela	Sector Rincon Rain Forest	Rio Negro	10.904	-85.303	329	24	1	2009	H.Cambronero&F.Quesada	Area de Conservacion Guanacaste					Daniel H. Janzen
COI barcode	BLPDF383-09	09-SRNP-100987	Argyria	lacteella	(Fabricius, 1794)		Costa Rica	Alajuela	Sector Rincon Rain Forest	Rio Negro	10.904	-85.303	329	25	1	2009	H.Cambronero&F.Quesada	Area de Conservacion Guanacaste					Daniel H. Janzen
COI barcode	BLPDG099-09	09-SRNP-101643	Argyria	lacteella	(Fabricius, 1794)		Costa Rica	Guanacaste	Sector Pitilla	Pasmompa (naranjal)	11.027	-85.41	400	27	1	2009	H.Cambronero&F.Quesada	Area de Conservacion Guanacaste
COI barcode	BLPDG203-09	09-SRNP-101747	Argyria	lacteella	(Fabricius, 1794)		Costa Rica	Guanacaste	Sector Pitilla	Pasmompa (naranjal)	11.027	-85.41	400	28	1	2009	H.Cambronero&F.Quesada	Area de Conservacion Guanacaste
COI barcode	BLPDG219-09	09-SRNP-101763	Argyria	lacteella	(Fabricius, 1794)		Costa Rica	Guanacaste	Sector Pitilla	Pasmompa (naranjal)	11.027	-85.41	400	28	1	2009	H.Cambronero&F.Quesada	Area de Conservacion Guanacaste
COI barcode	BLPDG220-09	09-SRNP-101764	Argyria	lacteella	(Fabricius, 1794)		Costa Rica	Guanacaste	Sector Pitilla	Pasmompa (naranjal)	11.027	-85.41	400	28	1	2009	H.Cambronero&F.Quesada	Area de Conservacion Guanacaste
COI barcode	BLPDG221-09	09-SRNP-101765	Argyria	lacteella	(Fabricius, 1794)		Costa Rica	Guanacaste	Sector Pitilla	Pasmompa (naranjal)	11.027	-85.41	400	28	1	2009	H.Cambronero&F.Quesada	Area de Conservacion Guanacaste
COI barcode	BLPDH266-09	09-SRNP-102750	Argyria	lacteella	(Fabricius, 1794)		Costa Rica	Guanacaste	Sector Santa Elena	Manta Potrero Grande	10.843	-85.78	20	28	2	2009	F.Quesada&R.Franco	Area de Conservacion Guanacaste					Daniel H. Janzen
COI barcode	BLPDH267-09	09-SRNP-102751	Argyria	lacteella	(Fabricius, 1794)		Costa Rica	Guanacaste	Sector Santa Elena	Manta Potrero Grande	10.843	-85.78	20	28	2	2009	F.Quesada&R.Franco	Area de Conservacion Guanacaste					Daniel H. Janzen
COI barcode	BLPDH357-09	09-SRNP-102841	Argyria	lacteella	(Fabricius, 1794)		Costa Rica	Alajuela	Sector Rincon Rain Forest	Estacion Botarrama, Manta Corral	10.959	-85.283	141	23	3	2009	F.Quesada&H.Cambronero	Area de Conservacion Guanacaste					Daniel H. Janzen
COI barcode	BLPDH358-09	09-SRNP-102842	Argyria	lacteella	(Fabricius, 1794)		Costa Rica	Alajuela	Sector Rincon Rain Forest	Estacion Botarrama, Manta Corral	10.959	-85.283	141	23	3	2009	F.Quesada&H.Cambronero	Area de Conservacion Guanacaste					Daniel H. Janzen
COI barcode	BLPDH359-09	09-SRNP-102843	Argyria	lacteella	(Fabricius, 1794)		Costa Rica	Alajuela	Sector Rincon Rain Forest	Estacion Botarrama, Manta Corral	10.959	-85.283	141	23	3	2009	F.Quesada&H.Cambronero	Area de Conservacion Guanacaste					Daniel H. Janzen
COI barcode	BLPDH360-09	09-SRNP-102844	Argyria	lacteella	(Fabricius, 1794)		Costa Rica	Alajuela	Sector Rincon Rain Forest	Estacion Botarrama, Manta Corral	10.959	-85.283	141	23	3	2009	F.Quesada&H.Cambronero	Area de Conservacion Guanacaste					Daniel H. Janzen
COI barcode	BLPDH361-09	09-SRNP-102845	Argyria	lacteella	(Fabricius, 1794)		Costa Rica	Alajuela	Sector Rincon Rain Forest	Estacion Botarrama, Manta Corral	10.959	-85.283	141	23	3	2009	F.Quesada&H.Cambronero	Area de Conservacion Guanacaste					Daniel H. Janzen
COI barcode	BLPDH496-09	09-SRNP-102980	Argyria	lacteella	(Fabricius, 1794)		Costa Rica	Alajuela	Sector Rincon Rain Forest	Estacion Botarrama, Manta Porton	10.96	-85.282	147	23	3	2009	R.Franco & S.Rios	Area de Conservacion Guanacaste					Daniel H. Janzen
COI barcode	BLPDH607-09	09-SRNP-103091	Argyria	lacteella	(Fabricius, 1794)		Costa Rica	Alajuela	Sector Rincon Rain Forest	Estacion Botarrama, Manta Corral	10.959	-85.283	141	24	3	2009	F.Quesada&H.Cambronero	Area de Conservacion Guanacaste					Daniel H. Janzen
COI barcode	BLPDH608-09	09-SRNP-103092	Argyria	lacteella	(Fabricius, 1794)		Costa Rica	Alajuela	Sector Rincon Rain Forest	Estacion Botarrama, Manta Corral	10.959	-85.283	141	24	3	2009	F.Quesada&H.Cambronero	Area de Conservacion Guanacaste					Daniel H. Janzen
COI barcode	BLPDL1499-10	09-SRNP-108881	Argyria	lacteella	(Fabricius, 1794)		Costa Rica	Alajuela	Sector Rincon Rain Forest	Estacion Botarrama, Manta Corral	10.959	-85.283	141	20	9	2009	F.Quesada&H.Cambronero	Area de Conservacion Guanacaste					Daniel H. Janzen
COI barcode	BLPDL1500-10	09-SRNP-108882	Argyria	lacteella	(Fabricius, 1794)		Costa Rica	Alajuela	Sector Rincon Rain Forest	Estacion Botarrama, Manta Corral	10.959	-85.283	141	20	9	2009	F.Quesada&H.Cambronero	Area de Conservacion Guanacaste					Daniel H. Janzen
COI barcode	BLPDM1872-10	09-SRNP-111249	Argyria	lacteella	(Fabricius, 1794)		Costa Rica	Guanacaste	Sector Santa Elena	Manta Potrero Grande	10.843	-85.78	20	14	12	2009	S.Rios&R.Franco	Area de Conservacion Guanacaste					Daniel H. Janzen
COI barcode	BLPDM1994-10	09-SRNP-111371	Argyria	lacteella	(Fabricius, 1794)		Costa Rica	Guanacaste	Sector Santa Elena	Manta Potrero Grande	10.843	-85.78	20	15	12	2009	F.Quesada&R.Franco	Area de Conservacion Guanacaste					Daniel H. Janzen
COI barcode	BLPDM491-10	09-SRNP-109868	Argyria	lacteella	(Fabricius, 1794)		Costa Rica	Guanacaste	Sector Mundo Nuevo	Manta Canon	10.77	-85.373	700	18	10	2009	H.Cambronero&F.Quesada	Area de Conservacion Guanacaste					Daniel H. Janzen
COI barcode	BLPDQ515-10	10-SRNP-105141	Argyria	lacteella	(Fabricius, 1794)		Costa Rica	Alajuela	Sector Rincon Rain Forest	Albergue Oscar, Tunel	10.868	-85.327	708	12	2	2010	S.Rios&F.Quesada	Area de Conservacion Guanacaste					Daniel H. Janzen
COI barcode	BLPDQ619-10	10-SRNP-105245	Argyria	lacteella	(Fabricius, 1794)		Costa Rica	Alajuela	Sector Rincon Rain Forest	Albergue Oscar, Casa	10.866	-85.326	725	12	2	2010	R.Franco&H.Cambronero	Area de Conservacion Guanacaste					Daniel H. Janzen
COI barcode	BLPDR675-10	10-SRNP-106300	Argyria	lacteella	(Fabricius, 1794)		Costa Rica	Alajuela	Sector Rincon Rain Forest	Manta Hugo	10.881	-85.268	491	13	3	2009	F.Quesada&S.Rios	Area de Conservacion Guanacaste					Daniel H. Janzen
COI barcode	BLPDS286-10	10-SRNP-106910	Argyria	lacteella	(Fabricius, 1794)		Costa Rica	Alajuela	Sector Rincon Rain Forest	Manta Hugo	10.881	-85.268	491	14	3	2009	H.Cambronero&R.Franco	Area de Conservacion Guanacaste					Daniel H. Janzen
COI barcode	BLPDV5121-18	17-SRNP-107193	Argyria	lacteella	(Fabricius, 1794)		Costa Rica	Guanacaste	Sector Pailas	Plazoleta #5, Borinquen	10.8287	-85.403	860	21	11	2017	H.Cambronero&R.Franco	University of Pennsylvania					Daniel H. Janzen
COI barcode	BLPEA005-11	11-SRNP-100472	Argyria	lacteella	(Fabricius, 1794)		Costa Rica	Alajuela	Sector Rincon Rain Forest	Albergue Oscar, Casa	10.8662	-85.3269	719	5	1	2011	R.Franco&F.Quesada	Area de Conservacion Guanacaste					Daniel H. Janzen
COI barcode	BLPED2626-12	11-SRNP-106228	Argyria	lacteella	(Fabricius, 1794)		Costa Rica	Guanacaste	Sector Murcielago	Mirador Nance	10.898	-85.7323	133	26	11	2011	S.Rios&H.Cambronero	Area de Conservacion Guanacaste					Daniel H. Janzen
COI barcode	BLPED799-11	11-SRNP-104401	Argyria	lacteella	(Fabricius, 1794)		Costa Rica	Guanacaste	Sector Santa Elena	La Angostura	10.8559	-85.6702	300	27	10	2011	S.Rios & R.Franco	Area de Conservacion Guanacaste					Daniel H. Janzen
COI barcode	BLPEE1122-12	12-SRNP-101121	Argyria	lacteella	(Fabricius, 1794)		Costa Rica	Guanacaste	Sector Santa Elena	Manta Estero	10.8552	-85.7894	41	20	4	2012	H.Cambronero&R.Franco	Area de Conservacion Guanacaste					Daniel H. Janzen
COI barcode	BLPEE1479-12	12-SRNP-101478	Argyria	lacteella	(Fabricius, 1794)		Costa Rica	Guanacaste	Sector Santa Elena	Manta Estero	10.8552	-85.7894	41	23	4	2012	H.Cambronero&R.Franco	Area de Conservacion Guanacaste					Daniel H. Janzen
COI barcode	BLPEE1480-12	12-SRNP-101479	Argyria	lacteella	(Fabricius, 1794)		Costa Rica	Guanacaste	Sector Santa Elena	Manta Estero	10.8552	-85.7894	41	23	4	2012	H.Cambronero&R.Franco	Area de Conservacion Guanacaste					Daniel H. Janzen
COI barcode	BLPEE1603-12	12-SRNP-101602	Argyria	lacteella	(Fabricius, 1794)		Costa Rica	Guanacaste	Sector Santa Elena	Manta Estero	10.8552	-85.7894	41	23	4	2012	H.Cambronero&R.Franco	Area de Conservacion Guanacaste					Daniel H. Janzen
COI barcode	BLPEE377-12	12-SRNP-100376	Argyria	lacteella	(Fabricius, 1794)		Costa Rica	Guanacaste	Sector Santa Rosa	Manta Carbonal	10.7724	-85.6506	26	23	2	2012	H.Cambronero&R.Franco	Area de Conservacion Guanacaste					Daniel H. Janzen
COI barcode	BLPEE3929-14	13-SRNP-103365	Argyria	lacteella	(Fabricius, 1794)		Costa Rica	Guanacaste	Sector Pailas Dos	PDL#5	10.7627	-85.334	825	2	11	2013	S.Rios&H.Cambronero	University of Pennsylvania					Daniel H. Janzen
COI barcode	BLPEE4134-14	13-SRNP-103570	Argyria	lacteella	(Fabricius, 1794)		Costa Rica	Guanacaste	Sector Pailas Dos	PDL#6	10.7632	-85.334	825	2	11	2013	S.Rios&H.Cambronero	University of Pennsylvania					Daniel H. Janzen
COI barcode	BLPEF7355-15	14-SRNP-103758	Argyria	lacteella	(Fabricius, 1794)		Costa Rica	Guanacaste	Sector Rincon Rain Forest	Wege Palmeras	10.9687	-85.3196	369	24	9	2014	R.Franco&S.Rios	University of Pennsylvania					Daniel H. Janzen
COI barcode	BLPEF7356-15	14-SRNP-103759	Argyria	lacteella	(Fabricius, 1794)		Costa Rica	Guanacaste	Sector Rincon Rain Forest	Wege Palmeras	10.9687	-85.3196	369	24	9	2014	R.Franco&S.Rios	University of Pennsylvania					Daniel H. Janzen
COI barcode	BLPEF7357-15	14-SRNP-103760	Argyria	lacteella	(Fabricius, 1794)		Costa Rica	Guanacaste	Sector Rincon Rain Forest	Wege Palmeras	10.9687	-85.3196	369	24	9	2014	R.Franco&S.Rios	University of Pennsylvania					Daniel H. Janzen
COI barcode	BLPEF7358-15	14-SRNP-103761	Argyria	lacteella	(Fabricius, 1794)		Costa Rica	Guanacaste	Sector Rincon Rain Forest	Wege Palmeras	10.9687	-85.3196	369	24	9	2014	R.Franco&S.Rios	University of Pennsylvania					Daniel H. Janzen
COI barcode	BLPEF8318-15	14-SRNP-104721	Argyria	lacteella	(Fabricius, 1794)		Costa Rica	Guanacaste	Sector Rincon Rain Forest	Wege Palmeras	10.9687	-85.3196	369	24	10	2014	H.Cambronero&S.Rios	University of Pennsylvania					Daniel H. Janzen
COI barcode	BLPEF8415-15	14-SRNP-104818	Argyria	lacteella	(Fabricius, 1794)		Costa Rica	Guanacaste	Sector Rincon Rain Forest	Wege Alambrada	10.9689	-85.3208	367	24	10	2014	S.Rios&H.Cambronero	University of Pennsylvania					Daniel H. Janzen
COI barcode	BLPEG2399-14	14-SRNP-102574	Argyria	lacteella	(Fabricius, 1794)		Costa Rica	Guanacaste	Sector Rincon Rain Forest	Wege Palmeras	10.9687	-85.3196	369	23	8	2014	S.Rios&H.Cambronero	University of Pennsylvania					Daniel H. Janzen
COI barcode	BLPEG2585-14	14-SRNP-102760	Argyria	lacteella	(Fabricius, 1794)		Costa Rica	Guanacaste	Sector Rincon Rain Forest	Wege Alambrada	10.9689	-85.3208	367	23	8	2014	R.Franco&H.Cambronero	University of Pennsylvania					Daniel H. Janzen
COI barcode	BLPEG2587-14	14-SRNP-102762	Argyria	lacteella	(Fabricius, 1794)		Costa Rica	Guanacaste	Sector Rincon Rain Forest	Wege Alambrada	10.9689	-85.3208	367	23	8	2014	R.Franco&H.Cambronero	University of Pennsylvania					Daniel H. Janzen
COI barcode	GMAAB229-16	BIOUG27681-F12	Argyria	lacteella	(Fabricius, 1794)		Costa Rica	Guanacaste	Sector San Cristobal	Estacion San Gerardo	10.8801	-85.389	575	2	9	2013	DH Janzen, W Hallwachs	Centre for Biodiversity Genomics					Daniel H. Janzen
COI barcode	GMARK2271-14	BIOUG13418-D12	Argyria	lacteella	(Fabricius, 1794)		Argentina	Misiones		CIAR	-27.4447	-54.9403	147	8	8	2013	Pablo Tubaro	Museo Argentino de Ciencias Naturales, Bernardino Rivadavia					Kate Perez
COI barcode	JICCE281-16	BIOUG29289-G04	Argyria	lacteella	(Fabricius, 1794)		Costa Rica	Guanacaste	Sector Pailas, Pailas Dos	PL12-3	10.763	-85.334	820	19	12	2013	D.Janzen, W.Hallwachs	Centre for Biodiversity Genomics					Daniel H. Janzen
COI barcode	LNOUA423-10	CLV51810	Argyria	lacteella	(Fabricius, 1794)		French Guiana				4.098	-52.68	300	20	1	2010	Carlos Lopez Vaamonde	Institut National de la Recherche Agronomique, Zoologie Forestiere					Bernard Landry
COI barcode	LNOUA758-10	CLV85310	Argyria	lacteella	(Fabricius, 1794)		French Guiana				4.098	-52.68	300	17	1	2010	Carlos Lopez Vaamonde	Institut National de la Recherche Agronomique, Zoologie Forestiere					Bernard Landry
COI barcode	MHMYK10451-15	15-SRNP-101970	Argyria	lacteella	(Fabricius, 1794)		Costa Rica	Guanacaste	Sector Santa Elena	Manta Potrero Grande	10.8434	-85.7797	20	12	10	2015	S.Rios&G.Pereira	University of Pennsylvania					Daniel H. Janzen
COI barcode	MHMYL4700-16	16-SRNP-100983	Argyria	lacteella	(Fabricius, 1794)		Costa Rica	Guanacaste	Sector Santa Elena	Mirador Rio Cuajiniquil	10.8984	-85.6188	242	9	3	2016	Sergio Rios	University of Pennsylvania					Daniel H. Janzen
COI barcode	PHFLO300-16	BIOUG27552-D07	Argyria	lacteella	(Fabricius, 1794)		United States	Florida			26.367	-81.856		2	1	2016	Paul Hebert	Centre for Biodiversity Genomics					Paul Hebert
COI barcode	PHFLO301-16	BIOUG27552-D08	Argyria	lacteella	(Fabricius, 1794)		United States	Florida			26.367	-81.856		2	1	2016	Paul Hebert	Centre for Biodiversity Genomics					Paul Hebert
COI barcode	USLEP1034-10	10BBLEP-01034	Argyria	lacteella	(Fabricius, 1794)		United States	Florida	Dude Lake	Mixed pine/palm forest	27.6665	-82.3795	8	23	3	2010	Biobus 2010	Centre for Biodiversity Genomics					Paul Hebert
COI barcode	ZYCRM843-11	CNCLEP00088243	Argyria	lacteella	(Fabricius, 1794)		United States	Florida						14	9	1987	K.B.Bolte	Canadian National Collection of Insects, Arachnids and Nematodes					Paul Hebert
COI barcode	BBLOD1222-11	BIOUG01824-F04	Argyria	nummulalis	Hübner, 1818		United States	Oklahoma	campground	tall trees, grass	35.494	-95.671	172	29	8	2011	Biobus 2011	Centre for Biodiversity Genomics					Paul Hebert
COI barcode	BBLOD1243-11	BIOUG01824-H01	Argyria	nummulalis	Hübner, 1818		United States	Oklahoma	campground	tall trees, grass	35.494	-95.671	172	29	8	2011	Biobus 2011	Centre for Biodiversity Genomics					Paul Hebert
COI barcode	LNC310-05	05-NCCC-310	Argyria	nummulalis	Hübner, 1818		United States	North Carolina		Old landfill off Hibbs Rd.	34.7682	-76.8743		7	3	2005	JB Sullivan	Centre for Biodiversity Genomics
COI barcode	LNC311-05	05-NCCC-311	Argyria	nummulalis	Hübner, 1818		United States	North Carolina		Old landfill off Hibbs Rd.	34.7682	-76.8743		7	3	2005	JB Sullivan	Centre for Biodiversity Genomics
COI barcode	MNAB350-07	CNCLEP00025946	Argyria	rufisignella	(Zeller, 1872)		United States	Florida	Lake Placid, Archbold Bio Stn	125 m W Jay Cottage	27.172	-81.349	40	21	6	2006	JF Landry	Canadian National Collection of Insects, Arachnids and Nematodes					Jean-Francois Landry
COI barcode	TAMIC521-10	TAMUICEGR-0521	Argyria	rufisignella	(Zeller, 1872)		United States	Texas						20	8	1999	D.G. Marqua	Texas A&M University, College Station					Ed C. Knudson
COI barcode	TAMIC522-10	TAMUICEGR-0522	Argyria	rufisignella	(Zeller, 1872)		United States	Texas						7	8	1999	D.G. Marqua	Texas A&M University, College Station
pinned specimen	MHNG-ENTO-97426		Argyria	centrifugens	Dyar, 1914	M	Colombia	Amazonas		Leticia, Reserva Natural La Manigua	-4.077222	-69.998889	80 m	26-30	7	2018	B. Landry, H. Arevalo, F. Serna, J. De Prins	MHNG			yes	MHNG-ENTO-97426	B. Landry	Coords from GPS, on label; plus 1 more male
pinned specimen			Argyria	centrifugens	Dyar, 1914	F	Colombia	Amazonas		Leticia, Reserva Omagua, 35 m above ground	-4.126538	-69.948133	115 m	4	8	2018	B. Landry, E. Ospina	MHNG			no		B. Landry	Coords from GPS, on label
pinned specimen	MHNG-ENTO-13299		Argyria	centrifugens	Dyar, 1914	M	Nicaragua			Selva Negra Ecolodge, ± 12 km N Matagalpa	13.00036	-85.90923	1300 m	13-17	6	2017	B. Landry, F. L.-Landry	MHNG			yes	MHNG-ENTO-13299	B. Landry
pinned specimen	UF-FLMNH-MGCL 1112910		Argyria	centrifugens	Dyar, 1914	F	USA	Florida	Pinellas Co.	Largo	27.912798	-82.779430		1	2	1995	J.G. Filiatrault	FSCA			yes	MGCL slide 01368	B. Landry, M.A. Solis
pinned specimen		Col. Becker 86940	Argyria	centrifugens	Dyar, 1914	M	Brazil	Paraná		Quatro Barras	-25.3820	-49.1016	900 m	31	1	1993	V.O. Becker	VOB			yes	BL 1935	B. Landry	Coordinates from Google Maps.
pinned specimen	USNMENT01553154		Argyria	centrifugens	Dyar, 1914	M	Costa Rica		Banana River		9.9200	-83.0160			5	1907	William Schaus	NMNH			no		M.A. Solis
pinned specimen	USNMENT01553150		Argyria	centrifugens	Dyar, 1914	M	Costa Rica		Peralta		9.9680	-83.6122			10	1906	William Schaus	NMNH			no		M.A. Solis
pinned specimen	USNMENT01553164		Argyria	centrifugens	Dyar, 1914	F	Ecuador		Portovelo		3.7173	-79.6109			11	1914	F. W. Rhower	NMNH			yes	USNM 99643	M.A. Solis	C.H. 14
pinned specimen	USNMENT01553153		Argyria	centrifugens	Dyar, 1914	F	Ecuador		Zaruma		3.6873	-79.6109			1	1916	F. W. Rhower	NMNH			no		M.A. Solis	C.H. 75
pinned specimen	USNMENT01553162		Argyria	centrifugens	Dyar, 1914	M	Ecuador		Zaruma		3.6873	-79.6109			1	1916	F. W. Rhower	NMNH			no		M.A. Solis
pinned specimen	USNMENT01553155		Argyria	centrifugens	Dyar, 1914	F	Mexico		Teapa		17.5609	-92.9520			10	1912		NMNH			yes	USNM 99640	M.A. Solis	C.H. 105
pinned specimen	USNMENT01553152		Argyria	centrifugens	Dyar, 1914	F	Guatemala		Cayuga		15.5323	-88.6961			9		Schaus and Barnes	NMNH			yes	USNM 99642	M.A. Solis	C.H. 107
pinned specimen	USNMENT01553161		Argyria	centrifugens	Dyar, 1914	F	Guatemala		Cayuga		15.5323	-88.6961			4		Schaus and Barnes	NMNH			yes	USNM 99641	M.A. Solis	C.H. 106
pinned specimen	USNMENT01553160		Argyria	centrifugens	Dyar, 1914	F	Guatemala		Cayuga		15.5323	-88.6961			4		Schaus and Barnes	NMNH			no		M.A. Solis
pinned specimen	USNMENT01553158		Argyria	centrifugens	Dyar, 1914	F	Guatemala		Cayuga		15.5323	-88.6961			5		Schaus and Barnes	NMNH			yes	USNM 112258	M.A. Solis	C.H. 34
pinned specimen	USNMENT01553156		Argyria	centrifugens	Dyar, 1914	F	Guatemala		Cayuga		15.5323	-88.6961			2		Schaus and Barnes	NMNH			no		M.A. Solis
pinned specimen	USNMENT01553163		Argyria	centrifugens	Dyar, 1914	F	Guatemala		Chejel		15.28333	-90.05			8		Schaus and Barnes	NMNH			no		M.A. Solis
pinned specimen	USNMENT01325651		Argyria	centrifugens	Dyar, 1914	M	Guatemala		Cayuga		15.5323	-88.6961			4		Schaus and Barnes	NMNH			yes		M.A. Solis	C.H. 102
pinned specimen	USNMENT01325652		Argyria	centrifugens	Dyar, 1914	M	Honduras		El Mochito		14.8362	-88.1011		12	5	1972	Robert D. Lehman	NMNH			no		M.A. Solis
pinned specimen	USNMENT01325654		Argyria	centrifugens	Dyar, 1914	F	Guatemala		Cayuga		15.5323	-88.6961			9		Schaus and Barnes	NMNH			no		M.A. Solis
pinned specimen	USNMENT01325671		Argyria	centrifugens	Dyar, 1914	M	Ecuador		Tinlandia, 16 km E Santo Domingo de los Colorados		0.2975	-79.0518	800 m	44870	5	1990	R. H. Leuschner	NMNH			no		M.A. Solis
pinned specimen	USNMENT01325665		Argyria	centrifugens	Dyar, 1914	M	Ecuador		Cumbaratza		3.9938	-78.8659		12	6	1976	A. Langley et al.	NMNH			no		M.A. Solis
pinned specimen	USNMENT01325670		Argyria	centrifugens	Dyar, 1914	M	Ecuador		Tinlandia		0.2975	-79.0518		24	6	1983	C. V. Covell Jr.	NMNH			no		M.A. Solis
pinned specimen	USNMENT01325672		Argyria	centrifugens	Dyar, 1914	M	Ecuador		Tinlandia		0.2975	-79.0518		21	5	1985	C. V. Covell Jr.	NMNH			no		M.A. Solis
pinned specimen	USNMENT01325680		Argyria	centrifugens	Dyar, 1914	F	Costa Rica		Turrialba		9.9067	-83.6801		17-21	2	1965	SS & WD Duckworth	NMNH			no		M.A. Solis
pinned specimen	USNMENT01325675		Argyria	centrifugens	Dyar, 1914	F	Panama		Turrialba		9.9067	-83.6801		22-28	2	1965	SS & WD Duckworth	NMNH			no		M.A. Solis
pinned specimen	USNMENT01325681		Argyria	centrifugens	Dyar, 1914	F	Panama		Turrialba		9.9067	-83.6801		15-19	7	1965	P.J. Spangler	NMNH			no		M.A. Solis
pinned specimen	USNMENT01325678		Argyria	centrifugens	Dyar, 1914	F	Panama		La Fuente		9.99634	-83.77297			3	1940	A. Alfaro	NMNH			no		M.A. Solis
pinned specimen	USNMENT01325669		Argyria	centrifugens	Dyar, 1914	F	Panama		Cabima		9.1309	-79.5323		23	5	1911	August Busck	NMNH			yes	USNM 52820	M.A. Solis	GS-6714
pinned specimen	USNMENT01325674		Argyria	centrifugens	Dyar, 1914	F	Panama		Colorado Isl.		9.1521	-79.8465		10-17	5	1964	WD & SS Duckworth	NMNH			no		M.A. Solis
pinned specimen	USNMENT01325668		Argyria	centrifugens	Dyar, 1914	F	Panama		Colorado Isl.		9.1521	-79.8465		28-30	14	1964	WD & SS Duckworth	NMNH			no		M.A. Solis
pinned specimen	USNMENT01325673		Argyria	centrifugens	Dyar, 1914	F	Panama		Colorado Isl.		9.1521	-79.8465		44805	5	1964	WD & SS Duckworth	NMNH			no		M.A. Solis
pinned specimen	USNMENT01325666		Argyria	centrifugens	Dyar, 1914	F	Panama		Colorado Isl.		9.1521	-79.8465		18-28	4	1964	WD & SS Duckworth	NMNH			no		M.A. Solis
pinned specimen	USNMENT01325667		Argyria	centrifugens	Dyar, 1914	F	Panama		Colorado Isl.		9.1521	-79.8465		20-23	5	1964	WD & SS Duckworth	NMNH			no		M.A. Solis
pinned specimen	USNMENT01325653		Argyria	centrifugens	Dyar, 1914	F	Panama		Colorado Isl.		9.1521	-79.8465		10-17	5	1964	WD & SS Duckworth	NMNH			no		M.A. Solis
pinned specimen	USNMENT01325663		Argyria	centrifugens	Dyar, 1914	F	Panama		Colorado Isl.		9.1521	-79.8465		10-17	5	1964	WD & SS Duckworth	NMNH			no		M.A. Solis
pinned specimen	USNMENT01325676		Argyria	centrifugens	Dyar, 1914	F	Panama		Colorado Isl.		9.1521	-79.8465		20-23	5	1964	WD & SS Duckworth	NMNH			no		M.A. Solis
pinned specimen	USNMENT01325657		Argyria	centrifugens	Dyar, 1914	F	Panama	Canal Zone	Barro Colo. Id.		9.1521	-79.8465		2	7	1941	JAS Zetek	NMNH			no		M.A. Solis	41-16982
pinned specimen	USNMENT01325655		Argyria	centrifugens	Dyar, 1914	F	Panama	Canal Zone	Corozal		8.007712	-81.4399					CP Crafts	NMNH			yes	USNM 99701	M.A. Solis	C.H. 129
pinned specimen	USNMENT01325660		Argyria	centrifugens	Dyar, 1914	F	Panama		Cabima		9.1309	-79.5323		24	5	1911	August Busck	NMNH			yes	USNM 99700	M.A. Solis	C.H. 101
pinned specimen	USNMENT01325662		Argyria	centrifugens	Dyar, 1914	F	Panama		Porto Bello		9.5489	-79.6530		17-24	4	1912	August Busck	NMNH			no		M.A. Solis
pinned specimen	USNMENT01325661		Argyria	centrifugens	Dyar, 1914	F	Panama	Canal Zone	Corozal		8.007712	-81.4399		19	6	1912	CP Crafts	NMNH			yes		M.A. Solis	CH 104
pinned specimen	USNMENT01325656		Argyria	centrifugens	Dyar, 1914	F	Panama	Canal Zone	Barro Colo. Id.		9.1521	-79.8465		14	3	1941	J. Zetek	NMNH			no		M.A. Solis	Z. No. 4724
pinned specimen	USNMENT01325659		Argyria	centrifugens	Dyar, 1914	F	Panama	Canal Zone	Barro Colo. Id.		9.1521	-79.8465		21	3	1941	J. Zetek	NMNH			no		M.A. Solis	Z. No. 4725
pinned specimen	USNMENT01325658		Argyria	centrifugens	Dyar, 1914	M	Panama	Canal Zone	Corozal		8.007712	-81.4399			11	1912	CP Crafts	NMNH			yes		M.A. Solis	C.H. 95
pinned specimen	USNMENT01553156		Argyria	centrifugens	Dyar, 1915	F	Guatemala		Quirigua		15.26833	-89.037499			2		Schaus and Barnes	NMNH			no
pinned specimen	MHNG-ENTO-9129		Argyria	cf centrifugens	Dyar, 1914	M	Brazil	Bahia		Reserva Serra Bonita	-15.391119	-39.564530	800 m		5	2010	V.O. Becker	MHNG			yes	MHNG-ENTO-9129	B. Landry	Possibly different sp. from A. centrifugens; Plus 1 male, 6 females.
pinned specimen	USNMENT01769278		Argyria	diplomochalis	Dyar, 1913	F	British Overseas Territory	Anguilla Island		Rey Hill	18.205556	-63.050000		30	3	1992	W.E. Steiner, J.M. Swearingen	NMNH			yes	BL 1918	B. Landry	Coordinates from label.
pinned specimen	USNMENT 01769184		Argyria	diplomochalis	Dyar, 1913	F	Antigua and Barbuda	Antigua		English harbour	17.005694	-61.764905		2	4	1956	J.F.G. Clarke	NMNH			no		B. Landry	Coordinates from Google Maps.
pinned specimen	USNMENT 01769130		Argyria	diplomochalis	Dyar, 1913	M	British Virgin Islands	Virgin Gorda Island		Virgin Gorda Peak	18.486341	-64.402167	400 m	17-19	7	1986	S.E. Miller, M.G. Pogue	NMNH			no		B. Landry	Coordinates from Google Maps.
pinned specimen	USNMENT 01769241		Argyria	diplomochalis	Dyar, 1913	F	USA	Puerto Rico		Mayaguez	18.186246	-67.159522		9-16	7	1955	J.A. Ramos	NMNH			no		B. Landry	Coordinates from Google Maps.
pinned specimen	USNMENT 01769145		Argyria	diplomochalis	Dyar, 1913	M	USA	Puerto Rico		Mayaguez	18.186246	-67.159522		9-16	7	1955	J.A. Ramos	NMNH			no		B. Landry	Coordinates from Google Maps.
pinned specimen			Argyria	diplomochalis	Dyar, 1913	F	US Virgin Islands	Saint Thomas Island		hills above Bolongo Bay	18.3381	-69.8941		18-22	2	2021	J. Brown	NMNH			no		B. Landry	Coordinates on label.
pinned specimen	USNMENT01553113		Argyria	diplomochalis	Dyar, 1913	F	Puerto Rico			Bayamon	18.3894	-66.1653			1	1899	August Busck	NMNH	Paralectotype	Argyria diplomochalis	yes	USNM 52861	A. Busck	GS-5620
pinned specimen	USNMENT01553108		Argyria	diplomochalis	Dyar, 1913	F	Puerto Rico			Bayamon	18.3894	-66.1653			1	1899	August Busck	NMNH	Paralectotype	Argyria diplomochalis	no		A. Busck
pinned specimen	USNMENT01553110		Argyria	diplomochalis	Dyar, 1913	M	Puerto Rico			Bayamon	18.3894	-66.1653			1	1899	August Busck	NMNH	Paralectotype	Argyria diplomochalis	no		A. Busck
pinned specimen	USNMENT01553111		Argyria	diplomochalis	Dyar, 1913	M	Puerto Rico			Bayamon	18.3894	-66.1653			1	1899	August Busck	NMNH	Paralectotype	Argyria diplomochalis	no		A. Busck
pinned specimen	USNMENT01553117		Argyria	diplomochalis	Dyar, 1913	M	Puerto Rico			Culebra I.	18.3104	-65.3031			2	1899	August Busck	NMNH	Paralectotype	Argyria diplomochalis	no		A. Busck
pinned specimen	USNMENT01553118		Argyria	diplomochalis	Dyar, 1913	M	Puerto Rico			Culebra I.	18.3104	-65.3031			2	1899	August Busck	NMNH	Paralectotype	Argyria diplomochalis	no		A. Busck
pinned specimen	USNMENT01553119		Argyria	diplomochalis	Dyar, 1913	M	Puerto Rico			Culebra I.	18.3104	-65.3031			2	1899	August Busck	NMNH	Paralectotype	Argyria diplomochalis	no		A. Busck
pinned specimen	USNMENT01553144		Argyria	diplomochalis	Dyar, 1913	M	Cuba			Santiago de Cuba	20.0169	-75.8302			6		William Schaus	NMNH			no		M.A. Solis	Possibly 1902, see underside of label
pinned specimen	USNMENT01553142		Argyria	diplomochalis	Dyar, 1913	M	Cuba			Santiago	20.0169	-75.8302					William Schaus	NMNH			no		M.A. Solis
pinned specimen	USNMENT01553143		Argyria	diplomochalis	Dyar, 1913	M	Cuba			Santiago de Cuba	20.0169	-75.8302			5		William Schaus	NMNH			no		M.A. Solis
pinned specimen	USNMENT01553141		Argyria	diplomochalis	Dyar, 1913	M	Cuba			Santiago de Cuba	20.0169	-75.8302			6		William Schaus	NMNH			no		M.A. Solis
pinned specimen	USNMENT01553140		Argyria	diplomochalis	Dyar, 1913	M	Cuba			Santiago de Cuba	20.0169	-75.8302					William Schaus	NMNH			no		M.A. Solis	Possibly 1902, see underside of label
pinned specimen	USNMENT01553137		Argyria	diplomochalis	Dyar, 1913	M	Cuba			Santiago de Cuba	20.0169	-75.8302			6		William Schaus	NMNH			no		M.A. Solis
pinned specimen	USNMENT01553148		Argyria	diplomochalis	Dyar, 1913	M	Cuba			Santiago de Cuba	20.0169	-75.8302			6		William Schaus	NMNH			no		M.A. Solis
pinned specimen	USNMENT01553145		Argyria	diplomochalis	Dyar, 1913	F	Cuba			Santiago de Cuba	20.0169	-75.8302			3		William Schaus	NMNH			no		M.A. Solis	Possibly 1902, see underside of label
pinned specimen	USNMENT01553146		Argyria	diplomochalis	Dyar, 1913	F	Cuba			Santiago de Cuba	20.0169	-75.8302			6		William Schaus	NMNH			no		M.A. Solis
pinned specimen	USNMENT01553147		Argyria	diplomochalis	Dyar, 1913	F	Cuba			Santiago de Cuba	20.0169	-75.8302			6		William Schaus	NMNH			no		M.A. Solis
pinned specimen	USNMENT01553149		Argyria	diplomochalis	Dyar, 1913	F	Cuba			Santiago	20.0169	-75.8302					William Schaus	NMNH			no		M.A. Solis
pinned specimen	USNMENT01553116		Argyria	diplomochalis	Dyar, 1913	M	U. S. Virgin Islands			St. Croix	17.746639	-64.703201		1	3	1925		NMNH			yes	USNM 99650	M.A. Solis	C.H. 8 Mch. '33
pinned specimen	USNMENT01553128		Argyria	diplomochalis	Dyar, 1913	M	U. S. Virgin Islands			Exp. Sta. Grounds, St. Croix	17.746639	-64.703201		11	6	1917	Harold Morrison	NMNH			yes	USNM 99648	M.A. Solis	C.H. 6
pinned specimen	USNMENT01553115		Argyria	diplomochalis	Dyar, 1913	F	U. S. Virgin Islands			St. Croix	17.746639	-64.703201		2	2	1933	Anderson & Faxono	NMNH			yes	USNM 99649	M.A. Solis	C.H. 7
pinned specimen	USNMENT01553125		Argyria	diplomochalis	Dyar, 1913	F	Puerto Rico			Manati	18.4330	-66.4759		27-29	6	1915		NMNH			no		M.A. Solis
pinned specimen	USNMENT01553127		Argyria	diplomochalis	Dyar, 1913	F	Puerto Rico			Aibonito	18.1407	-66.2597		14-17	7	1914		NMNH			no		M.A. Solis
pinned specimen	USNMENT01553123		Argyria	diplomochalis	Dyar, 1913	F	Puerto Rico			Mayaguez	18.2013	-67.1452			1	1899	August Busck	NMNH			no		M.A. Solis
pinned specimen	USNMENT01553129		Argyria	diplomochalis	Dyar, 1913	M	Puerto Rico			Aibonito	18.1407	-66.2597		44621	6	1915		NMNH			no		M.A. Solis
pinned specimen	USNMENT01553120		Argyria	diplomochalis	Dyar, 1913	M	Puerto Rico			Arecibo	18.4442	-66.6464		44591	7	1914		NMNH			no		M.A. Solis
pinned specimen	USNMENT01553124		Argyria	diplomochalis	Dyar, 1913	M	Puerto Rico			Aibonito	18.1407	-66.2597		44621	6	1915		NMNH			no		M.A. Solis
pinned specimen	USNMENT01553122		Argyria	diplomochalis	Dyar, 1913	M	Puerto Rico			Utuado	18.2655	-66.7005	600 ft.				W. A. Hoffman	NMNH			no		M.A. Solis
pinned specimen	USNMENT01553134		Argyria	diplomochalis	Dyar, 1913	M	Dominican West Indies				15.414999	-61.370976			8		W. D. Kearfott	NMNH			no		M.A. Solis
pinned specimen	USNMENT01553131		Argyria	diplomochalis	Dyar, 1913	M	Dominican West Indies				15.414999	-61.370976			6		W. D. Kearfott	NMNH			no		M.A. Solis
pinned specimen	USNMENT01325650		Argyria	diplomochalis	Dyar, 1913	M	Dominican West Indies				15.414999	-61.370976			12	1909		NMNH			no		M.A. Solis
pinned specimen	USNMENT01553136		Argyria	diplomochalis	Dyar, 1913	F	Dominican West Indies				15.414999	-61.370976			6			NMNH			yes		M.A. Solis	C. H. 44
pinned specimen	USNMENT01553139		Argyria	diplomochalis	Dyar, 1913	F	Dominican West Indies				15.414999	-61.370976			6			NMNH			no		M.A. Solis
pinned specimen	USNMENT01553133		Argyria	diplomochalis	Dyar, 1913	F	Dominican West Indies				15.414999	-61.370976			6			NMNH			no		M.A. Solis
pinned specimen	USNMENT01553130		Argyria	diplomochalis	Dyar, 1913	F	Dominican West Indies				15.414999	-61.370976			12	1909	W. D. Kearfott	NMNH			no		M.A. Solis
pinned specimen	USNMENT01553132		Argyria	diplomochalis	Dyar, 1913	F	Dominican West Indies				15.414999	-61.370976			8			NMNH			no		M.A. Solis
pinned specimen	USNMENT01553135		Argyria	diplomochalis	Dyar, 1913	F	Dominican West Indies				15.414999	-61.370976			6		W. D. Kearfott	NMNH			no		M.A. Solis
pinned specimen	USNMENT01553138		Argyria	diplomochalis	Dyar, 1913	F	Dominican West Indies				15.414999	-61.370976			6		W. D. Kearfott	NMNH			no		M.A. Solis
pinned specimen			Argyria	gonogramma	Dyar, 1915	F	USA	Florida	Alachua County	Gainesville, 2004 SW 41st Avenue	29.615833	-82.298500		27	10	2006	G.T. Austin	MGCL			yes	FLMNH-MGCL 6214	J. Hayden, B. Landry	Coordinates on label.
pinned specimen			Argyria	gonogramma	Dyar, 1915	M	USA	Texas	San Augustine County	Jackson Hill Park, 6.8 km SW Broaddus	31.262778	-94.318333		29	4	2000	R. Androw, W. Zanol	CMNH			yes	BL 1890	B. Landry	Coordinates on label. Plus 7 more specimens, incl. one dissected female (BL 1891).
pinned specimen	UF-FLMNH-MGCL 1112827		Argyria	gonogramma	Dyar, 1915	M	USA	Vermont	Chittenden Co.	Colchester	44.511722	-73.173453	90 m	25	4	2011	M. Sabourin	MGCL			no		J. Hayden	Coordinates from label.
pinned specimen	UF-FLMNH-MGCL 1112828		Argyria	gonogramma	Dyar, 1915	F	USA	Georgia	Chatham Co.	Skidaway Island	31.933390367001422	-81.04755698448847		1–15	8	2007	L.C. Dow	MGCL			no		J. Hayden	Coords from Google Maps
pinned specimen	UF-FLMNH-MGCL 1112829		Argyria	gonogramma	Dyar, 1915	F	USA	Florida	Alachua Co.	Gainesville	29.67021914699075	-82.34249326116793		14	5	1948	E.D. McRae	FSCA			no		J. Hayden	Coords from Google Maps
pinned specimen	UF-FLMNH-MGCL 1112831	JEH photograph #495	Argyria	gonogramma	Dyar, 1915	M	USA	Florida	Alachua Co.	Paynes Pairie Preserve	29.520100	-82.294533		18	7	2007	G. Austin, P. Goldstein, B. Boyd	MGCL			no		J. Hayden	Coordinates from label. Plus one more male (slide FLMNH-MGCL 6207) with same data.
pinned specimen			Argyria	gonogramma	Dyar, 1915	M	USA	Florida	Alachua Co.	Paynes Prairie State Park, Ranger Station	29.5199	-82.2945		13	8	2021	J. Hayden	FSCA			no		J. Hayden, B. Landry	Coordinates from label. Plus one more male with same data.
pinned specimen	UF-FLMNH-MGCL 1112832		Argyria	gonogramma	Dyar, 1915	F	USA	Florida	Brevard Co.	Cape Canaveral City	28.402085912981565	-80.60191315036607		18	7	2000	J.B. Heppner	FSCA			no		J. Hayden	Coords from Google Maps
pinned specimen	UF-FLMNH-MGCL 1112833		Argyria	gonogramma	Dyar, 1915	F	USA	Florida	Broward Co.	2 miles north of State Route 84 on State Route 27, Sawgrass Park Campground	26.17654900010536	-80.44792424650409		12	10	1991	T.A. Lott, D. Matthews Lott	MGCL			no		J. Hayden	Coords from Google Maps. Plus one female with same data, checked by B. Landry.
pinned specimen	UF-FLMNH-MGCL 1112834		Argyria	gonogramma	Dyar, 1915	F	USA	Florida	Collier Co.	Collier-Seminole State Park	25.991649864970974	-81.59170481748507		11	11	1982	H.D. Baggett	FSCA			no		J. Hayden	Coords from Google Maps
pinned specimen	UF-FLMNH-MGCL 1112835		Argyria	gonogramma	Dyar, 1915	M	USA	Florida	Escambia Co.	Big Lagoon State Recreation Area	30.314968443420568	-87.41109238173911		28–31	7	1999	J.B. Heppner	FSCA			no		J. Hayden	Coords from Google Maps
pinned specimen	UF-FLMNH-MGCL 1112836		Argyria	gonogramma	Dyar, 1915	F	USA	Florida	Gadsden Co.	Aspalaga Landing	30.62706287646048	-84.90281049164572		26	9	1986	H.D. Baggett	FSCA			no		J. Hayden	Coords from Google Maps
pinned specimen	UF-FLMNH-MGCL 1112837		Argyria	gonogramma	Dyar, 1915	F	USA	Florida	Glades Co.	Fisheating Creek, 2 miles east of Palmdale	26.937147906849262	-81.27322557444673		4	5	1974	J.B. Heppner	FSCA			yes	MGCL slide 06218	J. Hayden	Coords from Google Maps
pinned specimen	UF-FLMNH-MGCL 1112838		Argyria	gonogramma	Dyar, 1915	F	USA	Florida	Hernando Co.	McKethan Lake Recreation Area, just off US 41, 8 miles north of Brooksville	28.645043353277583	-82.33624509144573		18	9	1982	H.V. Weems, Jr.	FSCA			no		J. Hayden	Coords from Google Maps
pinned specimen	UF-FLMNH-MGCL 1112839		Argyria	gonogramma	Dyar, 1915	F	USA	Florida	Highlands Co.	Highlands Hammock State Park	27.471374497685648	-81.54641014052953		11	10	1986	H.D. Baggett	FSCA			no		J. Hayden	Coords from Google Maps
pinned specimen			Argyria	gonogramma	Dyar, 1915	F	USA	Florida	Highlands Co.	Highlands Hammock State Park	27.471374497685648	-81.54641014052953		7	5	1988	L.C. Dow	FSCA			no		J. Hayden, B. Landry	Coords from Google Maps
pinned specimen	UF-FLMNH-MGCL 1112840		Argyria	gonogramma	Dyar, 1915	F	USA	Florida	Hillsborough Co.	Tampa	27.991379683593994	-82.45154252368535		14	5	1983	H.D. Baggett	FSCA			yes	MGCL slide 00445	J. Hayden	Coords from Google Maps
pinned specimen	UF-FLMNH-MGCL 1112841		Argyria	gonogramma	Dyar, 1915	M	USA	Florida	Lake Co.	Eustis	28.85402887147731	-81.68013376266113		29	10	1983	L.C. Dow	MGCL			no		J. Hayden	Abdomen missing. Coords from Google Maps.
pinned specimen	UF-FLMNH-MGCL 1112842		Argyria	gonogramma	Dyar, 1915	F	USA	Florida	Lee Co.		26.566129250917992	-81.8044495825692		2	1	1966	L. O'Berry	FSCA			no		J. Hayden	Exact locality not stated. Coordinates taken with Google Maps from the middle of the county.
pinned specimen	UF-FLMNH-MGCL 1112843		Argyria	gonogramma	Dyar, 1915	F	USA	Florida	Leon Co.	Tall Timbers Research Station	30.65626814932313	-84.20892789533339		22–24	9	1986	J.B. Heppner	FSCA			no		J. Hayden	Coords from Google Maps
pinned specimen	UF-FLMNH-MGCL 1112844		Argyria	gonogramma	Dyar, 1915	F	USA	Florida	Levy Co.	Goethe State Forest, Intersection of North Prong Road & Middle Road	29.16989943275523	-82.61433355607893		10	10	2010	T.S. Dickel	FSCA			yes	MGCL slide 04667	J. Hayden	Coords from Google Maps
pinned specimen	UF-FLMNH-MGCL 1112846		Argyria	gonogramma	Dyar, 1915	M	USA	Florida	Liberty Co.	Torreya State Park	30.56768600532086	-84.94659448686026		25–27	9	1986	J.B. Heppner	FSCA			no		J. Hayden	Coords from Google Maps. Plus one male with same data, checked by B. Landry.
pinned specimen	UF-FLMNH-MGCL 1112847		Argyria	gonogramma	Dyar, 1915	M	USA	Florida	Manatee Co.	Terra Ceia	27.57881354235755	-82.58065408355125		7	3	1986	L.C. Dow	MGCL			no		J. Hayden	Abdomen damaged. Coords from Google Maps.
pinned specimen	UF-FLMNH-MGCL 1112848		Argyria	gonogramma	Dyar, 1915	M	USA	Florida	Marion Co.	Ocala National Forest, Forest Road 88, 3.9 miles SE of State Road 316	29.331393502728364	-81.78067682352084		7	12	2004	T.S. Dickel	FSCA			yes	MGCL slide 06212	J. Hayden	Melanic. Coords from Google Maps.
pinned specimen			Argyria	gonogramma	Dyar, 1915	F	USA	Florida	Marion Co.	Ocala National Forest, Forest Road 88, 3.9 miles SE of State Road 316	29.331393502728364	-81.78067682352084		3	10	2016	T.S. Dickel	FSCA			no		J. Hayden	Coords from Google Maps.
pinned specimen	UF-FLMNH-MGCL 1112849		Argyria	gonogramma	Dyar, 1915	F	USA	Florida	Marion Co.	West Anthony Road, 1.4 miles WSW of Anthony	29.283333	-82.133333		6	12	2001	T.S. Dickel	FSCA			no		J. Hayden	Coordinates from label.
pinned specimen			Argyria	gonogramma	Dyar, 1915	F	USA	Florida	Marion Co.	West Anthony Road, 1.4 miles WSW of Anthony	29.283333	-82.133333		24	1	2006	T.S. Dickel	FSCA			no		J. Hayden, B. Landry	Coordinates from label. Dark form.
pinned specimen	UF-FLMNH-MGCL 1112850		Argyria	gonogramma	Dyar, 1915	F	USA	Florida	Martin Co.	Jonathan Dickinson State Park, Weather Station	27.00837897378801	-80.10083974384698		16 April–22 May	4–5	2020	D. Serrano	FSCA			yes	genitalia in vial	J. Hayden	In Malaise trap, hence the long range of dates.
pinned specimen	UF-FLMNH-MGCL 1112851		Argyria	gonogramma	Dyar, 1915	F	USA	Florida	Miami-Dade Co.	Fuchs Hammock near Homestead	25.484942924673238	-80.5128974681951		26	10	1979	T.S. Dickel	FSCA			no		J. Hayden	Coords from Google Maps
pinned specimen	UF-FLMNH-MGCL 1112852		Argyria	gonogramma	Dyar, 1915	F	USA	Florida	Monroe Co.	Big Cypress Nat. Preserve	25.751484498857955	-80.96286120314251		29	10	1987	T.S. Dickel	FSCA			no		J. Hayden	Coords from Google Maps
pinned specimen			Argyria	gonogramma	Dyar, 1915	F	USA	Florida	Collier Co.	Tamiami Trail, Big Cypress Wildlife Management Area	26.8333	-80.9666		3	1	1997	R. Rockwell	CMNH			no		B. Landry	Coordinates on label; plus 2 males.
pinned specimen	UF-FLMNH-MGCL 1112853		Argyria	gonogramma	Dyar, 1915	F	USA	Florida	Monroe Co.	Upper Key Largo	25.28449604970573	-80.30292976905058		28	2	1992	T.S. Dickel	FSCA			no		J. Hayden	Coords from Google Maps
pinned specimen	UF-FLMNH-MGCL 1112854		Argyria	gonogramma	Dyar, 1915	F	USA	Florida	Nassau Co.	Fort Clinch State Park, Amelia Island, Fernandina Beach	30.69832679601703	-81.4441682503309		13	6	1986	J.B. Heppner, J. Powell	FSCA			no		J. Hayden	Coords from Google Maps
pinned specimen			Argyria	gonogramma	Dyar, 1915	F	USA	Florida	Franklin Co.	Apalachicola National Forest, 9 km SSW Sumatra	29.9500	-85.0166		22	9	1996	R.F. Rockwell	CMNH			no		B. Landry	Coordinates on label; plus 3 more females.
pinned specimen			Argyria	gonogramma	Dyar, 1915	F	USA	Florida	Hillsborough Co.	Stemper	28.1330	-82.4551		7	10	1912	G. Krautwurm	CMNH			no		B. Landry	Coordinates of Lake Stemper from Google Maps, but locality uncertain; could be Stemper Terrace. Plus 31 specimens from same locality.
pinned specimen	UF-FLMNH-MGCL 1112855		Argyria	gonogramma	Dyar, 1915	F	United States	Florida	Okaloosa Co.	Ocean City	30.44007026973003	-86.60615012843894		5	5	1963	H.O. Hilton	FSCA			no		J. Hayden
pinned specimen	UF-FLMNH-MGCL 1112856		Argyria	gonogramma	Dyar, 1915	F	United States	Florida	Orange Co.	Moss Park, 19 miles southeast of Orlando	28.374014270230752	-81.18995665012581		1	4	1975	J.B. Heppner	FSCA			no		J. Hayden
pinned specimen	UF-FLMNH-MGCL 1112857		Argyria	gonogramma	Dyar, 1915	M	United States	Florida	Pinellas Co.	Dunedin	28.027012032225564	-82.77205566921297		3	12	1979	L.C. Dow	MGCL			no		J. Hayden
pinned specimen	UF-FLMNH-MGCL 1112858		Argyria	gonogramma	Dyar, 1915	M	United States	Florida	Polk Co.	Lakeland, Highlands Scrub	27.9314990160781	-81.93267451751609		30	4	2021	J.M. Leavengood Jr., R. Morris	FSCA			no		J. Hayden
pinned specimen	UF-FLMNH-MGCL 1112859		Argyria	gonogramma	Dyar, 1915	F	United States	Florida	Putnam Co.	Welaka For. Conservation Station	29.454624426688703	-81.66026719001074		17–21	3	1986	J.B. Heppner	FSCA			no		J. Hayden
pinned specimen	UF-FLMNH-MGCL 1112860		Argyria	gonogramma	Dyar, 1915	M	United States	Florida	Santa Rosa Co.	FAMU Biological Station near Holt	30.739089069576725	-86.80515083984248		25–28	8	1986	J.B. Heppner	FSCA			no		J. Hayden
pinned specimen	UF-FLMNH-MGCL 1112861		Argyria	gonogramma	Dyar, 1915	F	United States	Florida	Sarasota Co.	Siesta Key	27.26635520245215	-82.54658677005659		15	2	1951	C.P. Kimball	FSCA			yes	MGCL slide 06545	J. Hayden	Wings infuscate. Label "5958,1" in Kimball's hand.
pinned specimen	UF-FLMNH-MGCL 1112862		Argyria	gonogramma	Dyar, 1915	M	United States	Florida	St. Johns Co.	Ponte Vedra, GTMNERR	30.013896	-81.345308		21–25	10	2014	J. Hayden	FSCA			no		J. Hayden	Coordinates from label.
pinned specimen	UF-FLMNH-MGCL 1112863		Argyria	gonogramma	Dyar, 1915	F	United States	Florida	Sumter Co.	Richloam Wildlife Management Area	28.497504416411616	-82.04841234903688		20	2	1991	W.L. Adair, Jr.	FSCA			no		J. Hayden	Melanic
pinned specimen	UF-FLMNH-MGCL 1112864		Argyria	gonogramma	Dyar, 1915	M	United States	Florida	Suwannee Co.	Suwannee River State Park, 13 miles northeast of Live Oak	30.397811965720074	-83.17312826505858		24	10	1975	J.B. Heppner	FSCA			no		J. Hayden
pinned specimen	UF-FLMNH-MGCL 1112865		Argyria	gonogramma	Dyar, 1915	F	United States	Florida	Volusia Co.	Cassadaga	28.965999297894374	-81.2356794567775		28	3	1962	S.V. Fuller	FSCA			no		J. Hayden	Melanic. Labels "C.P. Kimball det. 19" and "5958,1" in Kimball's hand.
pinned specimen	UF-FLMNH-MGCL 1112866		Argyria	gonogramma	Dyar, 1915	M	United States	Florida	Wakulla Co.	Ochlockonee River State Park, 4 miles south of Sopchoppy	30.002939512762065	-84.47940690389235		25	10	1975	J.B. Heppner	FSCA			yes	MGCL slide 06209	J. Hayden	Plus one female with same data (checked by B. Landry).
pinned specimen	UF-FLMNH-MGCL 1112867		Argyria	gonogramma	Dyar, 1915	F	United States	Florida	Washington Co.	Rock Hill Preserve, southeast of Chipley	30.73600	-85.48364		28	4	2017	J.E. Hayden	FSCA			no		J. Hayden
pinned specimen	UF-FLMNH-MGCL 1112868		Argyria	gonogramma	Dyar, 1915	M	United States	Alabama	Barbour Co.	Blue Springs State Park	31.66140565409183	-85.5078762211097		28–29	9	1986	J.B. Heppner	FSCA			no		J. Hayden
pinned specimen	UF-FLMNH-MGCL 1112869		Argyria	gonogramma	Dyar, 1915	F	United States	Alabama	Baldwin Co.	Bon Secour National Wildlife Refuge, Mobile Road on beach	30.23072068786062	-87.83143060104373		12	10	1993	T.A. Lott, D. Matthews Lott	MGCL			no		J. Hayden
pinned specimen	UF-FLMNH-MGCL 1112870		Argyria	gonogramma	Dyar, 1915	F	United States	Alabama	Marengo Co.	Foscue Cr. Pk., Tombigbee R. Demopolis	32.511860749082324	-87.87069081183982		11	9	2004	J.B. Heppner	FSCA			no		J. Hayden
pinned specimen	UF-FLMNH-MGCL 1112871		Argyria	gonogramma	Dyar, 1915	F	United States	Louisiana	Calcasieu Parish	Sam Houston State Park, Lake Charles	30.300591856102542	-93.26878246172448		22	6	1979	V.A. Brou	FSCA			no		J. Hayden
pinned specimen	UF-FLMNH-MGCL 1112872		Argyria	gonogramma	Dyar, 1915	F	United States	Louisiana	EBR Parish	Baton Rouge	30.453146305706074	-91.13528159688875		30	5	1969	G. Strickland	FSCA			no		J. Hayden	Second label: "Argyria lacteella Fab. 5958 [female symbol] det. Klots 70"
pinned specimen	UF-FLMNH-MGCL 1112873		Argyria	gonogramma	Dyar, 1915	M	United States	Louisiana	St. John Parish	Edgard	30.042961367458663	-90.5650102155872		10	4	1971	V.A. Brou	FSCA			no		J. Hayden
pinned specimen			Argyria	gonogramma	Dyar, 1915	M	United States	Louisiana	St. John Parish	Edgard	30.042961367458663	-90.5650102155872		13	8	1981	V.A. Brou	FSCA			no		J. Hayden, B. Landry
pinned specimen	UF-FLMNH-MGCL 1112874		Argyria	gonogramma	Dyar, 1915	M	United States	Louisiana	Tangipahoa Parish	Fluker	30.82096330672537	-90.51107743669085		30	6	1979	V.A. Brou	FSCA			no		J. Hayden
pinned specimen	UF-FLMNH-MGCL 1112875		Argyria	gonogramma	Dyar, 1915	F	United States	Texas	Tyler Co.	Town Bluff	30.791334408299637	-94.18471745202673		9	10	1980	E.C. Knudson	MGCL			no		J. Hayden
pinned specimen	UF-FLMNH-MGCL 1112876		Argyria	gonogramma	Dyar, 1915	M	United States	Texas	Hardin Co.	Big Thicket National Park, Headquarters, Turkey Creek Unit	30.45865851757726	-94.38655635473572		3	6	1994	E.C. Knudson	MGCL			no		J. Hayden
pinned specimen	UF-FLMNH-MGCL 1112877		Argyria	gonogramma	Dyar, 1915	F	United States	Texas	Harris Co.	Bellaire	29.705607534089065	-95.46134127586848		30	3	1981	E.C. Knudson	MGCL			no		J. Hayden	Melanic
pinned specimen			Argyria	gonogramma	Dyar, 1915	F	United States	Texas	Harris Co.	Bellaire	29.705607534089065	-95.46134127586848		15	4	1982	E.C. Knudson	MGCL			no		J. Hayden, B. Landry
pinned specimen	UF-FLMNH-MGCL 1112878		Argyria	gonogramma	Dyar, 1915	M	United States	Texas	Jefferson Co.	Beaumont	30.08409263014906	-94.14335969603138		8	8	1990	C. Bordelon	MGCL			yes	MGCL slide 06210	J. Hayden
pinned specimen	UF-FLMNH-MGCL 1112879		Argyria	gonogramma	Dyar, 1915	F	United States	Texas	Jasper Co.	Martin Dies State Park	30.851869437683867	-94.17187028918214		9	8	1985	E.C. Knudson	MGCL			no		J. Hayden
pinned specimen	UF-FLMNH-MGCL 1112880		Argyria	gonogramma	Dyar, 1915	M	United States	Texas	San Jacinto Co.	Sam Houston National Forest, Coldspring	30.596192352858534	-95.15569615177638		7	1	1989	E.C. Knudson	MGCL			no		J. Hayden	Melanic
pinned specimen	UF-FLMNH-MGCL 1112881		Argyria	gonogramma	Dyar, 1915	F	United States	Texas	San Patricio Co.	Sinton	28.035587012065033	-97.51138135940138		7	3	1999	E.C. Knudson	MGCL			no		J. Hayden	Melanic
pinned specimen	UF-FLMNH-MGCL 1112882		Argyria	gonogramma	Dyar, 1915	F	United States	Texas	Washington Co.	Brenham	30.158300805150905	-96.39458660950402		4	10	1978	E.C. Knudson	MGCL			no		J. Hayden
pinned specimen	UF-FLMNH-MGCL 1112883		Argyria	gonogramma	Dyar, 1915	F	United States	Oklahoma	Tulsa Co.	Sand Springs, 145th & West 19th St.	36.136808288730414	-96.15491699710306		29	9	2008	J.F. Fisher	MGCL			no		J. Hayden
pinned specimen	UF-FLMNH-MGCL 1112884		Argyria	gonogramma	Dyar, 1915	M	United States	Texas	Austin Co.	S.F. Austin State Park	29.817974672235273	-96.11282986955874	45.72	13	8	2004	J.B. Heppner	FSCA			no		J. Hayden
pinned specimen	UF-FLMNH-MGCL 1132880	DNA voucher LEP-84660	Argyria	gonogramma	Dyar, 1915	F	United States	Florida	Osceola Co.	Univ. of Florida DeLuca Preserve	27.653260	-80.884000		1–2	5	2022	J. Hayden	FSCA			no		J. Hayden	DNA extracted for DeLuca Survey; LEP # refers to Kawahara Lab database.
pinned specimen	UF-FLMNH-MGCL 1132536	DNA voucher LEP-84661	Argyria	gonogramma	Dyar, 1915	F	United States	Florida	Osceola Co.	Univ. of Florida DeLuca Preserve	27.651370	-80.888490		1–2	5	2022	J. Hayden	FSCA			no		J. Hayden	DNA extracted for DeLuca Survey; LEP # refers to Kawahara Lab database.
pinned specimen			Argyria	gonogramma	Dyar, 1915	F	United States	Florida	Flagler Co.	Pellicer Creek, 13 mi N Bunnell	29.6378	-81.2672		11	4	1954		CMNH			no		B. Landry
pinned specimen	UF-FLMNH-MGCL 0238800		Argyria	gonogramma	Dyar, 1915	M	BAHAMAS	Abaco	S. Bolle Highway	3 miles south of Treasure Cay Road	26.656294	-77.306661		2	11	2014	J.Y. Miller, M. Simon, R. Rozycki, D. Matthews	MGCL			yes	MGCL slide 06510	J. Hayden
pinned specimen	UF-FLMNH-MGCL 0238799		Argyria	gonogramma	Dyar, 1915	F	BAHAMAS	Abaco	S. Bolle Highway	3 miles south of Treasure Cay Road	26.656294	-77.306661		2	11	2014	J.Y. Miller, M. Simon, R. Rozycki, D. Matthews	MGCL			yes	MGCL slide 06512	J. Hayden
pinned specimen	UF-FLMNH-MGCL 0238798		Argyria	gonogramma	Dyar, 1915	M	BAHAMAS	Abaco	S. Bolle Highway	3 miles south of Treasure Cay Road	26.656294	-77.306661		2	11	2014	J.Y. Miller, M. Simon, R. Rozycki, D. Matthews	MGCL			no		J. Hayden
pinned specimen			Argyria	gonogramma	Dyar, 1915	F	United States	Florida	Highlands Co.	Archbold Biological Station	27.180556	-81.333333	ca. 50 m	26-28	2	2022	P. & J. Brown	MHNG			no		B. Landry	Plus 2 males and 6 females with the same data, undissected.
pinned specimen			Argyria	gonogramma	Dyar, 1915	F	United States	Alabama	Baldwin Co.	Bon Secour National Wildlife Refuge, oak-pine forest	30.240958	-87.825050		18	4	1993	B. & J.-F. Landry	MHNG			no		B. Landry	Dark form.
pinned specimen			Argyria	gonogramma	Dyar, 1915	F	United States	Alabama	Baldwin Co.	13 mi SE Bay Minette	30.784321	-87.606909		20	3	1973	J.B. Heppner	FSCA			no		B. Landry	Coordinates extrapolated with Google Maps.
pinned specimen	MHNG-ENTO-97382		Argyria	gonogramma	Dyar, 1915	M	United States	Florida	Levy Co.	Goethe State Forest, Black Prong Trails	29.310017	-82.598750	ca. 20 m	15	6	2006	B. Landry, P. Schmitz, L. Roque, B. Conner	MHNG			yes	MHNG-ENTO-97382	B. Landry	Plus one female.
pinned specimen			Argyria	gonogramma	Dyar, 1915	F	United States	Florida	Highlands Co.	Archbold Biological Station (Lake Placid)	27.180556	-81.333333		11	12	1945	J.G. Needham	CUIC			yes	BL 1989-67	B. Landry	Dark form.
pinned specimen			Argyria	gonogramma	Dyar, 1915	M	United States	Florida	Highlands Co.	Archbold Biological Station (Lake Placid)	27.180556	-81.333333		11	12	1945	J.G. Needham	CUIC			yes	BL 1989-64	B. Landry	Dark form.
pinned specimen			Argyria	gonogramma	Dyar, 1915	F	United States	Louisiana	Calcasieu Co.	Sam Houston Jones State Park	30.299482	-93.261557		21	4	1993	B. & J.-F. Landry	MHNG			no		B. Landry	Dark form.
pinned specimen			Argyria	gonogramma	Dyar, 1915	F	United States	Florida	Pinellas Co.	Largo	27.912798	-82.779430		1-15	12	1994	J.-G. Filiatrault	MHNG			no		B. Landry
pinned specimen	MHNG-ENTO-46435		Argyria	gonogramma	Dyar, 1915	M	United States	Florida	Seminole Co.	Sanford, 174 Wekiva Park Drive	28.821467	-81.417717	23 m	18	6	2006	B. Landry, P. Schmitz, W. Tippit	MHNG			yes	TL 32	B. Landry
pinned specimen	USNMENT01769517		Argyria	gonogramma	Dyar, 1915	M	United States	Arkansas	Washington Co.	Devil's Den St Pk, Wash. Co	35.78028	-94.250556		8	8	1966	R. W. Hodges	NMNH			no		M.A. Solis
pinned specimen	USNMENT01769684		Argyria	gonogramma	Dyar, 1915	M	United States	Georgia	Charlton Co.	Okefenokee Natl. Wildlife Refuge	31.04528	-82.207778		1	10	1992	D.C. Ferguson	NMNH			no		M.A. Solis
pinned specimen	USNMENT01769537		Argyria	gonogramma	Dyar, 1915	M	United States	Georgia	Charlton Co.	Okefenokee Natl. Wildlife Refuge	32.04528	-82.207779		1	10	1992	D.C. Ferguson	NMNH			no		M.A. Solis
pinned specimen	USNMENT01769600		Argyria	gonogramma	Dyar, 1915	M	United States	Alabama	Mobil Co.	Mobile	30.68241	-88.147301		1	8	1974	R.H. Leuschner	NMNH			no		M.A. Solis
pinned specimen	USNMENT01769545		Argyria	gonogramma	Dyar, 1915	M	United States	Tennessee	Knox Co.	Knoxville	35.96672	-83.962169		8	7	1917	W.B. Cartwright	NMNH			no		M.A. Solis
pinned specimen	USNMENT01769687		Argyria	gonogramma	Dyar, 1915	F	United States	Oklahoma	Cherokee Co.	Tenkiller Lk, Cooksen	35.72308	-94.932370		25	8	1956	D.R. Davis	NMNH			no		M.A. Solis
pinned specimen	USNMENT01769696		Argyria	gonogramma	Dyar, 1915	M	United States	North Carolina	Carteret Co.	Millis Rd. Savannah	34.78583	-76.89611		18	7	1993	J. Bolling Sullivan	NMNH			no		M.A. Solis
pinned specimen	USNMENT01769607		Argyria	gonogramma	Dyar, 1915	M	United States	North Carolina	Carteret Co.	Millis Rd. Savannah	34.78583	-76.89611		17	8	1993	J. Bolling Sullivan	NMNH			no		M.A. Solis
pinned specimen	USNMENT01769518		Argyria	gonogramma	Dyar, 1915	M	United States	North Carolina	Carteret Co.	Millis Rd. Savannah	34.78583	-76.89611		20	9	1993	J. Bolling Sullivan	NMNH			no		M.A. Solis
pinned specimen	USNMENT01769668		Argyria	gonogramma	Dyar, 1915	M	United States	North Carolina	Carteret Co.	Millis Rd. Savannah	34.78583	-76.89611		9	9	1993	J. Bolling Sullivan	NMNH			no		M.A. Solis
pinned specimen	USNMENT01769563		Argyria	gonogramma	Dyar, 1915	M	United States	North Carolina	Carteret Co.	Millis Rd. Savannah	34.78583	-76.89611		20	9	1993	J. Bolling Sullivan	NMNH			no		M.A. Solis
pinned specimen	USNMENT01769542		Argyria	gonogramma	Dyar, 1915	M	United States	North Carolina	Carteret Co.	Osprey Pt Rd, Merrimon	34.94880	-76.64289		8	8	1999	J. Bolling Sullivan	NMNH			no		M.A. Solis
pinned specimen	USNMENT01769562		Argyria	gonogramma	Dyar, 1915	M	United States	North Carolina	Carteret Co.	old landfill off Hibbs Rd	34.75276	-76.874541		7	8	2002	J. Bolling Sullivan	NMNH			no		M.A. Solis
pinned specimen	USNMENT01769597		Argyria	gonogramma	Dyar, 1915	M	United States	North Carolina	Carteret Co.	Beaufort	34.71934	-76.659031		2	11	1991	J. Bolling Sullivan	NMNH			no		M.A. Solis
pinned specimen	USNMENT01769578		Argyria	gonogramma	Dyar, 1915	M	United States	North Carolina	Brunswick Co.	MOTSU North Perimeter Road	34.0205	-77.5909		23	10	1995	J. Bolling Sullivan	NMNH			no		M.A. Solis
pinned specimen	USNMENT01769502		Argyria	gonogramma	Dyar, 1915	M	United States	North Carolina	Jones Co.	No. of Stella Haywood Landing, Croatan For	34.819444	-77.185278		2	8	1997	J. Bolling Sullivan	NMNH			no		M.A. Solis
pinned specimen	USNMENT01769675		Argyria	gonogramma	Dyar, 1915	M	United States	North Carolina	Pender Co.	Holly Shelter Gamelands	34.459722	-77.690833		7	8	1997	J. Bolling Sullivan	NMNH			no		M.A. Solis
pinned specimen	USNMENT01769503		Argyria	gonogramma	Dyar, 1915	M	United States	North Carolina	Dare Co.	Nags Head Woods, Clear Pond	35.9575	-75.624167		14	9	1993	Steve Hall	NMNH			no		M.A. Solis
pinned specimen	USNMENT01769533		Argyria	gonogramma	Dyar, 1915	M	United States	North Carolina	Dare Co.	Nags Head Woods, Clear Pond	35.9575	-75.624167		14	9	1993	Steve Hall	NMNH			no		M.A. Solis
pinned specimen	USNMENT01769630		Argyria	gonogramma	Dyar, 1915	M	United States	North Carolina	Dare Co.	Nags Head Woods, Clear Pond	35.9575	-75.624167		14	9	1993	Steve Hall	NMNH			no		M.A. Solis
pinned specimen	USNMENT01769555		Argyria	gonogramma	Dyar, 1915	M	United States	North Carolina	Dare Co.	Nags Head Woods, Clear Pond	35.9575	-75.624167		14	9	1993	Steve Hall	NMNH			no		M.A. Solis
pinned specimen	USNMENT01769596		Argyria	gonogramma	Dyar, 1915	M	United States	North Carolina	Dare Co.	Nags Head Woods, Clear Pond	35.9575	-75.624167		14	9	1993	Steve Hall	NMNH			no		M.A. Solis
pinned specimen	USNMENT01769547		Argyria	gonogramma	Dyar, 1915	F	United States	North Carolina	Dare Co.	Nags Head Woods, Clear Pond	35.9575	-75.624167		14	9	1993	Steve Hall	NMNH			no		M.A. Solis
pinned specimen	USNMENT01769546		Argyria	gonogramma	Dyar, 1915	M	United States	North Carolina	Richmond Co.	Hoffman	35.03084	-79.54679		11	9	2000	J. Glaser	NMNH			no		M.A. Solis
pinned specimen	USNMENT01769633		Argyria	gonogramma	Dyar, 1915	M	United States	North Carolina	Richmond Co.	Hoffman	35.03084	-79.54679		11	9	2000	J. Glaser	NMNH			no		M.A. Solis
pinned specimen	USNMENT01769571		Argyria	gonogramma	Dyar, 1915	M	United States	North Carolina	Moore	Southern Pines	35.19250	-79.18417		16	9	1923	Barnes	NMNH			no		M.A. Solis
pinned specimen	USNMENT01769681		Argyria	gonogramma	Dyar, 1915	M	United States	North Carolina									C.V. Riley	NMNH			no		M.A. Solis
pinned specimen	USNMENT01769790		Argyria	gonogramma	Dyar, 1915	M	United States	Florida	Alachua Co.	Ar[t]elier	29.537902	-82.521974		3	12	1882	C.V. Riley	NMNH			yes	USNM 98690	M.A. Solis	Identified by Ragonot, 1886
pinned specimen	USNMENT01769615		Argyria	gonogramma	Dyar, 1915	F	United States	Florida	Alachua Co.	Gainesville	29.670443	-82.352364		11	5	1925	D.M. Bates	NMNH			no		M.A. Solis
pinned specimen	USNMENT01769751		Argyria	gonogramma	Dyar, 1915	M	United States	Florida	Alachua Co.	Gainesville	29.670443	-82.352364		23	7	1993	J. Slotten	NMNH			no		M.A. Solis
pinned specimen	USNMENT01769753		Argyria	gonogramma	Dyar, 1915	M	United States	Florida	Alachua Co.	Gainesville	29.670443	-82.352364		26	4	1925	D.M. Bates	NMNH			yes	USNM 98687	M.A. Solis	C.H. 58
pinned specimen	USNMENT01769795		Argyria	gonogramma	Dyar, 1915	M	United States	Florida	Alachua Co.	Lake nr. Gainesville	29.670443	-82.352364		22	6	1980	R.H. Leuschner	NMNH			no		M.A. Solis
pinned specimen	USNMENT01769792		Argyria	gonogramma	Dyar, 1915	M	United States	Florida	Broward Co.	Ft. Lauderdale	26.149738	-80.164965		16	8	1925	D.M. Bates	NMNH			no		M.A. Solis
pinned specimen	USNMENT01769669		Argyria	gonogramma	Dyar, 1915	F	United States	Florida	Collier Co.	Chokoloskee	25.81392	-81.36006					Barnes	NMNH			no		M.A. Solis
pinned specimen	USNMENT01769553		Argyria	gonogramma	Dyar, 1915	F	United States	Florida	Collier Co.	Chokoloskee	25.81392	-81.36006					Barnes	NMNH			no		M.A. Solis
pinned specimen	USNMENT01769781		Argyria	gonogramma	Dyar, 1915	M	United States	Florida	Collier Co.	Chokoloskee	25.81392	-81.36006					Barnes	NMNH			no		M.A. Solis
pinned specimen	USNMENT01769520		Argyria	gonogramma	Dyar, 1915	F	United States	Florida	Collier Co.		26.12881	-81.422115		25	3	1993	J. Slotten	NMNH			no		M.A. Solis
pinned specimen	USNMENT01769701		Argyria	gonogramma	Dyar, 1915	M	United States	Florida	Escambia Co.	Pensacola	30.449287	-87.246304		12	11	1961	Shirley Hills	NMNH			no		M.A. Solis
pinned specimen	USNMENT01769609		Argyria	gonogramma	Dyar, 1915	F	United States	Florida	Hernando Co.	Brooksville	28.526166	-82.392979		21	6		A.K. Wyatt	NMNH			no		M.A. Solis
pinned specimen	USNMENT01769775		Argyria	gonogramma	Dyar, 1915	M	United States	Florida	Hernando Co.	Brooksville	28.526166	-82.392979		20	6		A.K. Wyatt	NMNH			no		M.A. Solis
pinned specimen	USNMENT01769711		Argyria	gonogramma	Dyar, 1915	M	United States	Florida	Hernando Co.	Brooksville	28.526166	-82.392979		20	6		A.K. Wyatt	NMNH			no		M.A. Solis
pinned specimen			Argyria	gonogramma	Dyar, 1915	M	United States	Florida	Hernando Co.	Brooksville, 24059 Childs Road, Withlacoochee State Forest Training Centre	28.654944	-82.335583		2	10	2018	A. Boring, J. Hayden	FSCA			no		J. Hayden, B. Landry	Coordinates from Google Maps.
pinned specimen			Argyria	gonogramma	Dyar, 1915	F	United States	Florida	Hernando Co.	Brooksville, Withlacoochee State Forest Training Centre	28.654944	-82.335583		24	10	2017	J. Hayden	FSCA			no		J. Hayden, B. Landry	Coordinates from Google Maps.
pinned specimen	USNMENT01769592		Argyria	gonogramma	Dyar, 1915	F	United States	Florida	Highlands Co.	Archbold Biol. Sta.	27.180556	-81.333333		22	6	1964	Jay C. Shaffer	NMNH			no		M.A. Solis
pinned specimen	USNMENT01769677		Argyria	gonogramma	Dyar, 1915	F	United States	Florida	Highlands Co.	Archbold Biol. Sta.	27.180556	-81.333333		16-22	5	1964	R.W. Hodges	NMNH			no		M.A. Solis
pinned specimen	USNMENT01769650		Argyria	gonogramma	Dyar, 1915	F	United States	Florida	Highlands Co.	Archbold Biological Sta.	27.180556	-81.333333	40-50 m	17-20	2	2020	J. & P. Brown	NMNH			no		M.A. Solis
pinned specimen	USNMENT01769619		Argyria	gonogramma	Dyar, 1915	F	United States	Florida	Highlands Co.	Archbold Biological Sta.	27.180556	-81.333333	40-50 m	17-21	2	2020	J. & P. Brown	NMNH			no		M.A. Solis
pinned specimen	USNMENT01769610		Argyria	gonogramma	Dyar, 1915	F	United States	Florida	Highlands Co.	Archbold Biological Sta., Lake Placid	27.180556	-81.333333		23	3	1962	D.C. Ferguson	NMNH			no		M.A. Solis
pinned specimen	USNMENT01769636		Argyria	gonogramma	Dyar, 1915	F	United States	Florida	Highlands Co.	Archbold Biological Sta., Lake Placid	27.180556	-81.333333		23	3	1962	D.C. Ferguson	NMNH			no		M.A. Solis
pinned specimen	USNMENT01769759		Argyria	gonogramma	Dyar, 1915	M	United States	Florida	Highlands Co.	Archbold Biological Sta., Lake Placid	27.180556	-81.333333		23	3	1962	D.C. Ferguson	NMNH			no		M.A. Solis
pinned specimen	USNMENT01769779		Argyria	gonogramma	Dyar, 1915	M	United States	Florida	Highlands Co.	Archbold Biological Sta., Lake Placid	27.180556	-81.333333		23	3	1962	D.C. Ferguson	NMNH			no		M.A. Solis
pinned specimen	USNMENT01769731		Argyria	gonogramma	Dyar, 1915	F	United States	Florida	Highlands Co.	Archbold Biological Sta., Lake Placid	27.180556	-81.333333		14	12	1940	J. G. Needham	NMNH			no		M.A. Solis
pinned specimen	USNMENT01769702		Argyria	gonogramma	Dyar, 1915	M	United States	Florida	Highlands Co.	Archbold Biological Sta., Lake Placid	27.180556	-81.333333		14	12	1945	J. G. Needham	NMNH			no		M.A. Solis
pinned specimen	USNMENT01769613		Argyria	gonogramma	Dyar, 1915	F	United States	Florida	Indian River Co.	Vero Beach	27.644125	-80.419026		15-15	44875	1940	J.R. Malloch	NMNH			no		M.A. Solis
pinned specimen	USNMENT01769649		Argyria	gonogramma	Dyar, 1915	F	United States	Florida	Indian River Co.	Vero Beach	27.644125	-80.419026		15-15	44876	1940	J.R. Malloch	NMNH			no		M.A. Solis
pinned specimen	USNMENT01769646		Argyria	gonogramma	Dyar, 1915	F	United States	Florida	Indian River Co.	Vero Beach	27.644125	-80.419026			4	1941	J.R. Malloch	NMNH			no		M.A. Solis
pinned specimen	USNMENT01769678		Argyria	gonogramma	Dyar, 1915	F	United States	Florida	Indian River Co.	Vero Beach	27.644125	-80.419026		1-20	8	1941	J.R. Malloch	NMNH			no		M.A. Solis
pinned specimen	USNMENT01769764		Argyria	gonogramma	Dyar, 1915	F	United States	Florida	Indian River Co.	Vero Beach	27.644125	-80.419026		15-31	44906	1941	J.R. Malloch	NMNH			no		M.A. Solis
pinned specimen	USNMENT01769706		Argyria	gonogramma	Dyar, 1915	M	United States	Florida	Indian River Co.	Vero Beach	27.644125	-80.419026		15-15	44875	1940	J.R. Malloch	NMNH			no		M.A. Solis
pinned specimen	USNMENT01769651		Argyria	gonogramma	Dyar, 1915	F	United States	Florida	Jefferson Co.	20 mi E of Tallahassee	30.49143	-83.71537		31	7	1974	R.H. Leuschner	NMNH			no		M.A. Solis
pinned specimen	USNMENT01769777		Argyria	gonogramma	Dyar, 1915	M	United States	Florida	Lee Co.	Fort Myers	26.624922	-81.837105		24-20	4	1930	Barnes	NMNH			no		M.A. Solis
pinned specimen	USNMENT01769778		Argyria	gonogramma	Dyar, 1915	M	United States	Florida	Lee Co.	Fort Myers	26.624922	-81.837105		44743	5		Barnes	NMNH			no		M.A. Solis
pinned specimen	USNMENT01769737		Argyria	gonogramma	Dyar, 1915	M	United States	Florida	Leon Co.	Tall Timbers Res. Stat.	30.65639	-84.20889		26-27	9	1972	E.L. Todd	NMNH			no		M.A. Solis
pinned specimen	USNMENT01769606		Argyria	gonogramma	Dyar, 1915	F	United States	Florida	Levy Co.	25 mi SW Gainesville	29.412419	-82.634215		30	10	1993	J. Slotten	NMNH			no		M.A. Solis
pinned specimen	USNMENT01769634		Argyria	gonogramma	Dyar, 1915	F	United States	Florida	Levy Co.	Goethe State Forest, Watermelon Pond	29.125	-82.983333		16	6	2006	J.A.Lewis	NMNH			no		M.A. Solis
pinned specimen	USNMENT01769761		Argyria	gonogramma	Dyar, 1915	M	United States	Florida	Manatee Co.	Oneco	27.445979	-82.545006		20	3	1957	J.G. Franclemont	NMNH			no		M.A. Solis
pinned specimen	USNMENT01769710		Argyria	gonogramma	Dyar, 1915	M	United States	Florida	Manatee Co.	Oneco	27.445979	-82.545006		25	3	1955	J.G. Franclemont	NMNH			no		M.A. Solis
pinned specimen	USNMENT01769741		Argyria	gonogramma	Dyar, 1915	M	United States	Florida	Manatee Co.	Oneco	27.445979	-82.545006		22	3	1955	J.G. Franclemont	NMNH			no		M.A. Solis
pinned specimen	USNMENT01769776		Argyria	gonogramma	Dyar, 1915	M	United States	Florida	Manatee Co.	Oneco	27.445979	-82.545006		29	3	1954	J.G. Franclemont	NMNH			no		M.A. Solis
pinned specimen	USNMENT01769774		Argyria	gonogramma	Dyar, 1915	M	United States	Florida	Manatee Co.	Oneco	27.445979	-82.545006		24	3	1955	J.G. Franclemont	NMNH			no		M.A. Solis
pinned specimen	USNMENT01769719		Argyria	gonogramma	Dyar, 1915	M	United States	Florida	Manatee Co.	Oneco	27.445979	-82.545006		22	3	1955	J.G. Franclemont	NMNH			no		M.A. Solis
pinned specimen	USNMENT01769782		Argyria	gonogramma	Dyar, 1915	M	United States	Florida	Manatee Co.	Oneco	27.445979	-82.545006		23	3	1955	J.G. Franclemont	NMNH			no		M.A. Solis
pinned specimen	USNMENT01769720		Argyria	gonogramma	Dyar, 1915	M	United States	Florida	Manatee Co.	Oneco	27.445979	-82.545006		30	3	1954	J.G. Franclemont	NMNH			no		M.A. Solis
pinned specimen	USNMENT01769799		Argyria	gonogramma	Dyar, 1915	M	United States	Florida	Manatee Co.	Oneco	27.445979	-82.545006		23	3	1955	J.G. Franclemont	NMNH			no		M.A. Solis
pinned specimen	USNMENT01769749		Argyria	gonogramma	Dyar, 1915	F	United States	Florida	Manatee Co.	Oneco	27.445979	-82.545006		30	3	1954	J.G. Franclemont	NMNH			no		M.A. Solis
pinned specimen	USNMENT01769754		Argyria	gonogramma	Dyar, 1915	F	United States	Florida	Manatee Co.	Oneco	27.445979	-82.545006		26	3	1955	J.G. Franclemont	NMNH			no		M.A. Solis
pinned specimen	USNMENT01769707		Argyria	gonogramma	Dyar, 1915	F	United States	Florida	Manatee Co.	Oneco	27.445979	-82.545006		23	3	1955	J.G. Franclemont	NMNH			no		M.A. Solis
pinned specimen	USNMENT01769709		Argyria	gonogramma	Dyar, 1915	F	United States	Florida	Manatee Co.	Oneco	27.445979	-82.545006		26	3	1955	J.G. Franclemont	NMNH			no		M.A. Solis
pinned specimen	USNMENT01769738		Argyria	gonogramma	Dyar, 1915	F	United States	Florida	Manatee Co.	Oneco	27.445979	-82.545006		23	3	1955	J.G. Franclemont	NMNH			no		M.A. Solis
pinned specimen	USNMENT01769726		Argyria	gonogramma	Dyar, 1915	F	United States	Florida	Manatee Co.	Oneco	27.445979	-82.545006		22	3	1955	J.G. Franclemont	NMNH			no		M.A. Solis
pinned specimen	USNMENT01769723		Argyria	gonogramma	Dyar, 1915	F	United States	Florida	Manatee Co.	Oneco	27.445979	-82.545006		24	3	1955	J.G. Franclemont	NMNH			no		M.A. Solis
pinned specimen	USNMENT01769746		Argyria	gonogramma	Dyar, 1915	F	United States	Florida	Manatee Co.	Oneco	27.445979	-82.545006		31	3	1954	J.G. Franclemont	NMNH			no		M.A. Solis
pinned specimen	USNMENT01769661		Argyria	gonogramma	Dyar, 1915	F	United States	Florida	Miami-Dade Co.	Everglades National Park, Long Pine Key	25.396393	-80.662632		23	11	1976	D.C. Ferguson	NMNH			no		M.A. Solis
pinned specimen	USNMENT01769631		Argyria	gonogramma	Dyar, 1915	F	United States	Florida	Monroe Co.	Sugarloaf Key, nr. Key West	24.622696	-81.541999		22-23	6	1975	R.H. Leuschner	NMNH			no		M.A. Solis
pinned specimen	USNMENT01769594		Argyria	gonogramma	Dyar, 1915	F	United States	Florida	Orange Co.	Jct. 520 & 532	28.381114	-80.920312		5	12	1988	R.H. Leuschner	NMNH			no		M.A. Solis
pinned specimen	USNMENT01769703		Argyria	gonogramma	Dyar, 1915	M	United States	Florida	Orange Co.	Orlando	28.494131	-81.392792		26	2	1918	G.G. Ainslie	NMNH			no		M.A. Solis
pinned specimen	USNMENT01769768		Argyria	gonogramma	Dyar, 1915	M	United States	Florida	Orange Co.	Orlando	28.494131	-81.392792		26	2	1918	G.G. Ainslie	NMNH			no		M.A. Solis
pinned specimen	USNMENT01769763		Argyria	gonogramma	Dyar, 1915	M	United States	Florida	Orange Co.	Orlando	28.494131	-81.392792		26	2	1918	G.G. Ainslie	NMNH			no		M.A. Solis
pinned specimen	USNMENT01769712		Argyria	gonogramma	Dyar, 1915	M	United States	Florida	Orange Co.	Orlando	28.494131	-81.392792		26	2	1918	G.G. Ainslie	NMNH			no		M.A. Solis
pinned specimen	USNMENT01769739		Argyria	gonogramma	Dyar, 1915	M	United States	Florida	Orange Co.	Orlando	28.494131	-81.392792		7	2	1918	G.G. Ainslie	NMNH			no		M.A. Solis
pinned specimen	USNMENT01769748		Argyria	gonogramma	Dyar, 1915	M	United States	Florida	Orange Co.	Orlando	28.494131	-81.392792		7	2	1918	G.G. Ainslie	NMNH			no		M.A. Solis
pinned specimen	USNMENT01769733		Argyria	gonogramma	Dyar, 1915	M	United States	Florida	Orange Co.	Orlando	28.494131	-81.392792		6	2	1918	G.G. Ainslie	NMNH			no		M.A. Solis
pinned specimen	USNMENT01769700		Argyria	gonogramma	Dyar, 1915	M	United States	Florida	Orange Co.	Orlando	28.494131	-81.392792		6	2	1918	G.G. Ainslie	NMNH			no		M.A. Solis
pinned specimen	USNMENT01769715		Argyria	gonogramma	Dyar, 1915	M	United States	Florida	Orange Co.	Orlando	28.494131	-81.392792		25	2	1918	G.G. Ainslie	NMNH			no		M.A. Solis
pinned specimen	USNMENT01769756		Argyria	gonogramma	Dyar, 1915	M	United States	Florida	Orange Co.	Orlando	28.494131	-81.392792		25	2	1918	G.G. Ainslie	NMNH			no		M.A. Solis
pinned specimen	USNMENT01769716		Argyria	gonogramma	Dyar, 1915	M	United States	Florida	Orange Co.	Orlando	28.494131	-81.392792		28	2	1918	G.G. Ainslie	NMNH			no		M.A. Solis
pinned specimen	USNMENT01769788		Argyria	gonogramma	Dyar, 1915	M	United States	Florida	Orange Co.	Orlando	28.494131	-81.392792		20	2	1918	G.G. Ainslie	NMNH			no		M.A. Solis
pinned specimen	USNMENT01769541		Argyria	gonogramma	Dyar, 1915	F	United States	Florida	Osceola Co.	Rt. 192 W of Kissimmee	28.332306	-81.515339		44807	11	2000	R.H. Leuschner	NMNH			no		M.A. Solis
pinned specimen	USNMENT01769785		Argyria	gonogramma	Dyar, 1915	M	United States	Florida	Osceola Co.	Rt. 192 W of Kissimmee	28.332306	-81.515339		44807	11	2000	R.H. Leuschner	NMNH			no		M.A. Solis
pinned specimen	USNMENT01769621		Argyria	gonogramma	Dyar, 1915	F	United States	Florida	Palm Beach Co.	Loxahatchee, Flying Cow Ranch	26.73691	-80.3091		21	4	1962		NMNH			no		M.A. Solis
pinned specimen	USNMENT01769647		Argyria	gonogramma	Dyar, 1915	F	United States	Florida	Pinellas Co.	Largo	27.911281	-82.77737		1	12	1996	J.G. Filiatrault	NMNH			no		M.A. Solis
pinned specimen	USNMENT01769734		Argyria	gonogramma	Dyar, 1915	M	United States	Florida	Pinellas Co.	Largo	27.911281	-82.77737			4	1995	J.G. Filiatrault	NMNH			no		M.A. Solis
pinned specimen	USNMENT01769569		Argyria	gonogramma	Dyar, 1915	F	United States	Florida	Pinellas Co.	St. Petersburg	27.793027	-82.653792		5	11	1944	R. Ludwig	NMNH			no		M.A. Solis
pinned specimen	USNMENT01769554		Argyria	gonogramma	Dyar, 1915	F	United States	Florida	Polk Co.	Fort Meade	27.746628	-81.790192			4			NMNH			no		M.A. Solis
pinned specimen	USNMENT01769691		Argyria	gonogramma	Dyar, 1915	F	United States	Florida	Polk Co.	Lake Alfred	28.106156	-81.735932		5	7	1928	L.J. Bottimer	NMNH			no		M.A. Solis
pinned specimen	USNMENT01769534		Argyria	gonogramma	Dyar, 1915	F	United States	Florida	Polk Co.	Lake Alfred	28.106156	-81.735932		10	8	1928	L.J. Bottimer	NMNH			no		M.A. Solis
pinned specimen	USNMENT01769604		Argyria	gonogramma	Dyar, 1915	F	United States	Florida	Polk Co.	Lake Alfred	28.106156	-81.735932		5	9	1928	L.J. Bottimer	NMNH			no		M.A. Solis
pinned specimen	USNMENT01769557		Argyria	gonogramma	Dyar, 1915	F	United States	Florida	Polk Co.	Lake Alfred	28.106156	-81.735932		12	7	1928	L.J. Bottimer	NMNH			no		M.A. Solis
pinned specimen	USNMENT01769671		Argyria	gonogramma	Dyar, 1915	F	United States	Florida	Polk Co.	Lake Alfred	28.106156	-81.735932		13	7	1928	L.J. Bottimer	NMNH			no		M.A. Solis
pinned specimen	USNMENT01769522		Argyria	gonogramma	Dyar, 1915	F	United States	Florida	Polk Co.	Lake Alfred	28.106156	-81.735932		10	7	1928	L.J. Bottimer	NMNH			no		M.A. Solis
pinned specimen	USNMENT01769623		Argyria	gonogramma	Dyar, 1915	F	United States	Florida	Polk Co.	Lake Alfred	28.106156	-81.735932		5	7	1928	L.J. Bottimer	NMNH			no		M.A. Solis
pinned specimen	USNMENT01769519		Argyria	gonogramma	Dyar, 1915	F	United States	Florida	Polk Co.	Lake Alfred	28.106156	-81.735932		7	7	1928	L.J. Bottimer	NMNH			no		M.A. Solis
pinned specimen	USNMENT01769548		Argyria	gonogramma	Dyar, 1915	F	United States	Florida	Polk Co.	Lake Alfred	28.106156	-81.735932		5	7	1928	L.J. Bottimer	NMNH			no		M.A. Solis
pinned specimen	USNMENT01769643		Argyria	gonogramma	Dyar, 1915	F	United States	Florida	Polk Co.	Lake Alfred	28.106156	-81.735932		5	7	1928	L.J. Bottimer	NMNH			no		M.A. Solis
pinned specimen	USNMENT01769682		Argyria	gonogramma	Dyar, 1915	F	United States	Florida	Polk Co.	Lake Alfred	28.106156	-81.735932		5	7	1928	L.J. Bottimer	NMNH			no		M.A. Solis
pinned specimen	USNMENT01769551		Argyria	gonogramma	Dyar, 1915	F	United States	Florida	Polk Co.	Lake Alfred	28.106156	-81.735932		5	7	1928	L.J. Bottimer	NMNH			no		M.A. Solis
pinned specimen	USNMENT01769590		Argyria	gonogramma	Dyar, 1915	F	United States	Florida	Polk Co.	Lake Alfred	28.106156	-81.735932		6	5	1929	L.J. Bottimer	NMNH			no		M.A. Solis
pinned specimen	USNMENT01769616		Argyria	gonogramma	Dyar, 1915	F	United States	Florida	Polk Co.	Lake Alfred	28.106156	-81.735932		5	7	1928	L.J. Bottimer	NMNH			no		M.A. Solis
pinned specimen	USNMENT01769512		Argyria	gonogramma	Dyar, 1915	F	United States	Florida	Polk Co.	Lake Alfred	28.106156	-81.735932		5	7	1928	L.J. Bottimer	NMNH			no		M.A. Solis
pinned specimen	USNMENT01769508		Argyria	gonogramma	Dyar, 1915	F	United States	Florida	Polk Co.	Lake Alfred	28.106156	-81.735932		30	6	1928	L.J. Bottimer	NMNH			no		M.A. Solis
pinned specimen	USNMENT01769752		Argyria	gonogramma	Dyar, 1915	M	United States	Florida	Polk Co.	Lake Alfred	28.106156	-81.735932		5	7	1928	L.J. Bottimer	NMNH			no		M.A. Solis
pinned specimen	USNMENT01769769		Argyria	gonogramma	Dyar, 1915	M	United States	Florida	Polk Co.	Lake Alfred	28.106156	-81.735932		10	9	1928	L.J. Bottimer	NMNH			no		M.A. Solis
pinned specimen	USNMENT01769771		Argyria	gonogramma	Dyar, 1915	M	United States	Florida	Polk Co.	Lake Alfred	28.106156	-81.735932		5	7	1928	L.J. Bottimer	NMNH			no		M.A. Solis
pinned specimen	USNMENT01769531		Argyria	gonogramma	Dyar, 1915	F	United States	Florida	Polk Co.	Lakeland	28.080594	-81.90067		44743	5		Barnes	NMNH			no		M.A. Solis
pinned specimen	USNMENT01769686		Argyria	gonogramma	Dyar, 1915	F	United States	Florida	Polk Co.	Lakeland	28.080594	-81.90067		44743	5		Barnes	NMNH			yes	USNM 98688	M.A. Solis	C.H. 25
pinned specimen	USNMENT01769561		Argyria	gonogramma	Dyar, 1915	F	United States	Florida	Polk Co.	Lakeland	28.080594	-81.90067			3	1913	C.N. Ainslie	NMNH			yes	USNM 98684	M.A. Solis	C.H. 61
pinned specimen	USNMENT01769672		Argyria	gonogramma	Dyar, 1915	F	United States	Florida	Polk Co.	Lakeland	28.080594	-81.90067			6	1913	G.G. Ainslie	NMNH			no		M.A. Solis
pinned specimen	USNMENT01769654		Argyria	gonogramma	Dyar, 1915	F	United States	Florida	Polk Co.	Lakeland	28.080594	-81.90067			6	1913	G.G. Ainslie	NMNH			no		M.A. Solis
pinned specimen	USNMENT01769573		Argyria	gonogramma	Dyar, 1915	F	United States	Florida	Polk Co.	Lakeland	28.080594	-81.90067			6	1913	G.G. Ainslie	NMNH			no		M.A. Solis
pinned specimen	USNMENT01769667		Argyria	gonogramma	Dyar, 1915	F	United States	Florida	Polk Co.	Lakeland	28.080594	-81.90067			6	1913	G.G. Ainslie	NMNH			no		M.A. Solis
pinned specimen	USNMENT01769529		Argyria	gonogramma	Dyar, 1915	F	United States	Florida	Polk Co.	Lakeland	28.080594	-81.90067		44743	5		Barnes	NMNH			no		M.A. Solis
pinned specimen	USNMENT01769642		Argyria	gonogramma	Dyar, 1915	F	United States	Florida	Polk Co.	Lakeland	28.080594	-81.90067		44743	5		Barnes	NMNH			no		M.A. Solis
pinned specimen	USNMENT01769745		Argyria	gonogramma	Dyar, 1915	M	United States	Florida	Polk Co.	Lakeland	28.080594	-81.90067		13	6		G.G. Ainslie	NMNH			no		M.A. Solis
pinned specimen	USNMENT01769773		Argyria	gonogramma	Dyar, 1915	M	United States	Florida	Polk Co.	Lakeland	28.080594	-81.90067			3	1913	C.N. Ainslie	NMNH			no		M.A. Solis
pinned specimen	USNMENT01769789		Argyria	gonogramma	Dyar, 1915	M	United States	Florida	Polk Co.	Lakeland	28.080594	-81.90067			3	1913	C.N. Ainslie	NMNH			no		M.A. Solis
pinned specimen	USNMENT01769705		Argyria	gonogramma	Dyar, 1915	M	United States	Florida	Polk Co.	Lakeland	28.080594	-81.90067			6	1913	G.G. Ainslie	NMNH			no		M.A. Solis
pinned specimen	USNMENT01769784		Argyria	gonogramma	Dyar, 1915	M	United States	Florida	Polk Co.	Lakeland	28.080594	-81.90067			6	1913	G.G. Ainslie	NMNH			no		M.A. Solis
pinned specimen	USNMENT01769728		Argyria	gonogramma	Dyar, 1915	M	United States	Florida	Polk Co.	Lakeland	28.080594	-81.90067			6	1913	G.G. Ainslie	NMNH			no		M.A. Solis
pinned specimen	USNMENT01769747		Argyria	gonogramma	Dyar, 1915	M	United States	Florida	Polk Co.	Lakeland	28.080594	-81.90067		44743	5		Barnes	NMNH			no		M.A. Solis
pinned specimen	USNMENT01769796		Argyria	gonogramma	Dyar, 1915	M	United States	Florida	Polk Co.	Lakeland	28.080594	-81.90067		44743	5		Barnes	NMNH			no		M.A. Solis
pinned specimen	USNMENT01769758		Argyria	gonogramma	Dyar, 1915	M	United States	Florida	Polk Co.	Lakeland	28.080594	-81.90067			6	1913	G.G. Ainslie	NMNH			no		M.A. Solis
pinned specimen	USNMENT01769793		Argyria	gonogramma	Dyar, 1915	M	United States	Florida	Polk Co.	Lakeland	28.080594	-81.90067			3	1913	C.N. Ainslie	NMNH			no		M.A. Solis
pinned specimen	USNMENT01769798		Argyria	gonogramma	Dyar, 1915	F	United States	Florida	Putnam Co.	University Reserve, Welaka	29.45096	-81.667164		4	4	1972	D.C. Ferguson	NMNH			no		M.A. Solis
pinned specimen	USNMENT01769725		Argyria	gonogramma	Dyar, 1915	F	United States	Florida	Putnam Co.	University Reserve, Welaka	29.45096	-81.667164		6	4	1972	D.C. Ferguson	NMNH			no		M.A. Solis
pinned specimen	USNMENT01769765		Argyria	gonogramma	Dyar, 1915	F	United States	Florida	Putnam Co.	University Reserve, Welaka	29.45096	-81.667164		7	4	1972	D.C. Ferguson	NMNH			no		M.A. Solis
pinned specimen	USNMENT01769794		Argyria	gonogramma	Dyar, 1915	F	United States	Florida	Putnam Co.	University Reserve, Welaka	29.45096	-81.667164		3	4	1972	D.C. Ferguson	NMNH			no		M.A. Solis
pinned specimen	USNMENT01769732		Argyria	gonogramma	Dyar, 1915	F	United States	Florida	Putnam Co.	Welaka	29.45096	-81.667164		6	4	1972	D.C. Ferguson	NMNH			no		M.A. Solis
pinned specimen	USNMENT01769780		Argyria	gonogramma	Dyar, 1915	F	United States	Florida	Putnam Co.	Welaka	29.45096	-81.667164		44589	44843	1972	E.L. Todd	NMNH			no		M.A. Solis
pinned specimen	USNMENT01769760		Argyria	gonogramma	Dyar, 1915	F	United States	Florida	Putnam Co.	Welaka	29.45096	-81.667164		44589	44844	1972	E.L. Todd	NMNH			no		M.A. Solis
pinned specimen	USNMENT01769714		Argyria	gonogramma	Dyar, 1915	F	United States	Florida	Putnam Co.	Welaka	29.45096	-81.667164		44589	44845	1972	E.L. Todd	NMNH			no		M.A. Solis
pinned specimen	USNMENT01769657		Argyria	gonogramma	Dyar, 1915	F	United States	Florida	Sarasota Co.	Sarasota Co.	27.18392	-82.330164		21	5	1946	C.P. Kimball	NMNH			no		M.A. Solis
pinned specimen	USNMENT01769587		Argyria	gonogramma	Dyar, 1915	F	United States	Florida	Sarasota Co.	Siesta Key	27.269407	-82.560062		13	2	1951	C.P. Kimball	NMNH			no		M.A. Solis
pinned specimen	USNMENT01769626		Argyria	gonogramma	Dyar, 1915	F	United States	Florida	Sarasota Co.	Siesta Key	27.269407	-82.560062		14	2	1951	C.P. Kimball	NMNH			no		M.A. Solis
pinned specimen	USNMENT01769627		Argyria	gonogramma	Dyar, 1915	F	United States	Florida	Sarasota Co.	Siesta Key	27.269407	-82.560062		14	2	1951	C.P. Kimball	NMNH			no		M.A. Solis
pinned specimen	USNMENT01769656		Argyria	gonogramma	Dyar, 1915	F	United States	Florida	Sarasota Co.	Siesta Key	27.269407	-82.560062		14	2	1951	C.P. Kimball	NMNH			no		M.A. Solis
pinned specimen	USNMENT01769536		Argyria	gonogramma	Dyar, 1915	F	United States	Florida	Sarasota Co.	Siesta Key	27.269407	-82.560062		14	2	1951	C.P. Kimball	NMNH			no		M.A. Solis
pinned specimen	USNMENT01769652		Argyria	gonogramma	Dyar, 1915	F	United States	Florida	Sarasota Co.	Siesta Key	27.269407	-82.560062		14	2	1951	C.P. Kimball	NMNH			no		M.A. Solis
pinned specimen	USNMENT01769514		Argyria	gonogramma	Dyar, 1915	F	United States	Florida	Sarasota Co.	Siesta Key	27.269407	-82.560062		13	2	1951	C.P. Kimball	NMNH			no		M.A. Solis
pinned specimen	USNMENT01769564		Argyria	gonogramma	Dyar, 1915	F	United States	Florida	Sarasota Co.	Siesta Key	27.269407	-82.560062		15	2	1951	C.P. Kimball	NMNH			no		M.A. Solis
pinned specimen	USNMENT01769601		Argyria	gonogramma	Dyar, 1915	F	United States	Florida	Sarasota Co.	Siesta Key	27.269407	-82.560062		14	2	1951	C.P. Kimball	NMNH			no		M.A. Solis
pinned specimen	USNMENT01769786		Argyria	gonogramma	Dyar, 1915	M	United States	Florida	Sarasota Co.	Siesta Key	27.269407	-82.560062		14	2	1951	C.P. Kimball	NMNH			no		M.A. Solis
pinned specimen	USNMENT01769717		Argyria	gonogramma	Dyar, 1915	M	United States	Florida	Sarasota Co.	Siesta Key	27.269407	-82.560062		16	2	1951	C.P. Kimball	NMNH			no		M.A. Solis
pinned specimen	USNMENT01769666		Argyria	gonogramma	Dyar, 1915	F	United States	Florida	Seminole Co.	5 mi W of Sanford	28.794691	-81.424422		18	6	2006	R.H. Leuschner	NMNH			no		M.A. Solis
pinned specimen	USNMENT01769567		Argyria	gonogramma	Dyar, 1915	F	United States	Florida	Seminole Co.	5 mi W of Sanford	28.794691	-81.424422		18	6	2006	R.H. Leuschner	NMNH			no		M.A. Solis
pinned specimen	USNMENT01769510		Argyria	gonogramma	Dyar, 1915	F	United States	Florida	Seminole Co.	5 mi W of Sanford	28.794691	-81.424422		15	12	2004	Bob Belmont	NMNH			no		M.A. Solis
pinned specimen	USNMENT01769783		Argyria	gonogramma	Dyar, 1915	M	United States	Florida	Seminole Co.	Altamont	28.670463	-81.39798				1924	F.R. Cole	NMNH			no		M.A. Solis
pinned specimen	USNMENT01769755		Argyria	gonogramma	Dyar, 1915	M	United States	Florida	St. Johns Co.	Hastings	29.716713	-81.507231			4		W.D. Kearfott	NMNH			no		M.A. Solis
pinned specimen			Argyria	gonogramma	Dyar, 1915	F	United States	Florida	St. Johns Co.	Faver-Dykes State Park	29.6683	-81.2532		21	4	1996	R. Androw, H. Flanery	CMNH			no		B. Landry	Coordinates from Google Maps; plus 3 more females.
pinned specimen	USNMENT01769523		Argyria	gonogramma	Dyar, 1915	F	United States	North Carolina	Brunswick Co.	1 NE of Pretty Pond	34.081313	-78.01097		8	30	1994	J. Bolling Sullivan, Richard Broadwell, Brad Smith	NMNH			no		M.A. Solis
pinned specimen	USNMENT01769579		Argyria	gonogramma	Dyar, 1915	F	United States	North Carolina	Brunswick Co.	2 miles SW of Boiling Springs Lakes	33.999981	-78.096656		4	19	1994	J. Bolling Sullivan, Richard Broadwell, Brad Smith	NMNH			no		M.A. Solis
pinned specimen	USNMENT01769603		Argyria	gonogramma	Dyar, 1915	F	United States	North Carolina	Carteret Co.	Beaufort	34.71934	-76.659031		2	11	1991	J. Bolling Sullivan	NMNH			no		M.A. Solis
pinned specimen	USNMENT01769532		Argyria	gonogramma	Dyar, 1915	F	United States	North Carolina	Carteret Co.	Millis Rd. Savannah	34.78583	-76.89611		17	6	1993	J. Bolling Sullivan	NMNH			no		M.A. Solis
pinned specimen	USNMENT01769640		Argyria	gonogramma	Dyar, 1915	F	United States	North Carolina	Carteret Co.	Millis Rd. Savannah	34.78583	-76.89611		17	8	1993	J. Bolling Sullivan	NMNH			no		M.A. Solis
pinned specimen	USNMENT01769659		Argyria	gonogramma	Dyar, 1915	F	United States	North Carolina	Carteret Co.	Millis Rd. Savannah	34.78583	-76.89611		20	9	1993	J. Bolling Sullivan	NMNH			no		M.A. Solis
pinned specimen	USNMENT01769632		Argyria	gonogramma	Dyar, 1915	F	United States	North Carolina	Carteret Co.	Millis Rd. Savannah	34.78583	-76.89611		20	9	1993	J. Bolling Sullivan	NMNH			no		M.A. Solis
pinned specimen	USNMENT01769558		Argyria	gonogramma	Dyar, 1915	F	United States	North Carolina	Carteret Co.	Osprey Pt Rd, Merrimon	34.94880	-76.64289		8	8	1999	J. Bolling Sullivan	NMNH			no		M.A. Solis
pinned specimen	USNMENT01769690		Argyria	gonogramma	Dyar, 1915	F	United States	North Carolina	Dare Co.	Frisco	35.246117	-75.59871		24	3	1995	D.C. Ferguson	NMNH			no		M.A. Solis
pinned specimen	USNMENT01769680		Argyria	gonogramma	Dyar, 1915	F	United States	North Carolina	Onslow Co.	Camp Lejeune Corn Landing, Juncus marsh	34.58274	-77.36554		2	8	1995	J. Bolling Sullivan	NMNH			no		M.A. Solis
pinned specimen	USNMENT01769574		Argyria	gonogramma	Dyar, 1915	F	United States	North Carolina	Onslow Co.	Camp Lejeune Corn Landing, Juncus marsh	34.58274	-77.36554		2	8	1995	J. Bolling Sullivan	NMNH			no		M.A. Solis
pinned specimen	USNMENT01769637		Argyria	gonogramma	Dyar, 1915	F	United States	North Carolina	Moore Co.	Southern Pines	35.19250	-79.18417		24-30	8		Barnes	NMNH			yes	USNM 111858	M.A. Solis	C.H. 17
pinned specimen	USNMENT01769526		Argyria	gonogramma	Dyar, 1915	F	United States	South Carolina	Charleston Co.	Bull's Island, Cape Romain	33.065762	-79.453085		19	7	1967	J.W. Porter	NMNH			no		M.A. Solis
pinned specimen	USNMENT01769593		Argyria	gonogramma	Dyar, 1915	F	United States	South Carolina	Charleston Co.	McClellanville	33.17111	-79.39889		13	12	1971	R.B. Dominick, C.R. Edwards	NMNH			no		M.A. Solis
pinned specimen	USNMENT01756877		Argyria	gonogramma	Dyar, 1915	M	United States	South Carolina	Charleston Co.	Wedge Plantation, McClellanville	33.17111	-79.39889		5	8	1968	D.C. Ferguson	NMNH			yes	USNM 116107	M.A. Solis
pinned specimen	USNMENT01769635		Argyria	gonogramma	Dyar, 1915	M	United States	South Carolina	Charleston Co.	Wedge Plantation, McClellanville	33.17111	-79.39889		26	8			NMNH			no		M.A. Solis
pinned specimen	USNMENT01769698		Argyria	gonogramma	Dyar, 1915	F	United States	South Carolina	Charleston Co.	Wedge Plantation, McClellanville	33.17111	-79.39889		6	8	1968	D.C. Ferguson	NMNH			no		M.A. Solis
pinned specimen	USNMENT01769648		Argyria	gonogramma	Dyar, 1915	F	United States	South Carolina	Charleston Co.	Wedge Plantation, McClellanville	33.17111	-79.39889		16	8	1968	D.C. Ferguson	NMNH			no		M.A. Solis
pinned specimen	USNMENT01769598		Argyria	gonogramma	Dyar, 1915	F	United States	South Carolina	Charleston Co.	Wedge Plantation, McClellanville	33.17111	-79.39889		15	8	1968	D.C. Ferguson	NMNH			no		M.A. Solis
pinned specimen	USNMENT01769673		Argyria	gonogramma	Dyar, 1915	F	United States	South Carolina	Charleston Co.	Wedge Plantation, McClellanville	33.17111	-79.39889		8	8	1968	D.C. Ferguson	NMNH			no		M.A. Solis
pinned specimen	USNMENT01769685		Argyria	gonogramma	Dyar, 1915	F	United States	South Carolina	Charleston Co.	Wedge Plantation, McClellanville	33.17111	-79.39889		6	8	1968	D.C. Ferguson	NMNH			no		M.A. Solis
pinned specimen	USNMENT01769664		Argyria	gonogramma	Dyar, 1915	F	United States	South Carolina	Charleston Co.	Wedge Plantation, McClellanville	33.17111	-79.39889		13	8	1968	D.C. Ferguson	NMNH			no		M.A. Solis
pinned specimen	USNMENT01769595		Argyria	gonogramma	Dyar, 1915	F	United States	South Carolina	Charleston Co.	Wedge Plantation, McClellanville	33.17111	-79.39889		8	8	1968	D.C. Ferguson	NMNH			no		M.A. Solis
pinned specimen	USNMENT01769639		Argyria	gonogramma	Dyar, 1915	F	United States	South Carolina	Charleston Co.	Wedge Plantation, McClellanville	33.17111	-79.39889		16	8	1968	D.C. Ferguson	NMNH			no		M.A. Solis
pinned specimen	USNMENT01769629		Argyria	gonogramma	Dyar, 1915	F	United States	South Carolina	Charleston Co.	Wedge Plantation, McClellanville	33.17111	-79.39889		13	8	1968	D.C. Ferguson	NMNH			no		M.A. Solis
pinned specimen	USNMENT01769699		Argyria	gonogramma	Dyar, 1915	F	United States	South Carolina	Charleston Co.	Wedge Plantation, McClellanville	33.17111	-79.39889		3	8	1968	D.C. Ferguson	NMNH			no		M.A. Solis
pinned specimen	USNMENT01769658		Argyria	gonogramma	Dyar, 1915	F	United States	South Carolina	Charleston Co.	Wedge Plantation, McClellanville	33.17111	-79.39889		13	8	1968	D.C. Ferguson	NMNH			no		M.A. Solis
pinned specimen	USNMENT01769665		Argyria	gonogramma	Dyar, 1915	F	United States	South Carolina	Charleston Co.	Wedge Plantation, McClellanville	33.17111	-79.39889		10	10	1971	D.C. Ferguson	NMNH			no		M.A. Solis
pinned specimen	USNMENT01756477		Argyria	gonogramma	Dyar, 1915	F	United States	South Carolina	Charleston Co.	Wedge Plantation, McClellanville	33.17111	-79.39889		4	8	1968	D.C. Ferguson	NMNH			yes	USNM 116108	M.A. Solis
pinned specimen	USNMENT01769530		Argyria	gonogramma	Dyar, 1915	F	United States	South Carolina	Charleston Co.	Wedge Plantation, McClellanville	33.17111	-79.39889		9	7	1967	J.W. Porter	NMNH			no		M.A. Solis
pinned specimen	USNMENT01769513		Argyria	gonogramma	Dyar, 1915	F	United States	South Carolina	Charleston Co.	Wedge Plantation, McClellanville	33.17111	-79.39889		15	7	1961	J.W. Porter	NMNH			no		M.A. Solis
pinned specimen	USNMENT01769622		Argyria	gonogramma	Dyar, 1915	F	United States	South Carolina	Charleston Co.	Wedge Plantation, McClellanville	33.17111	-79.39889		27	7	1967	J.W. Porter	NMNH			no		M.A. Solis
pinned specimen	USNMENT01769581		Argyria	gonogramma	Dyar, 1915	F	United States	South Carolina	Charleston Co.	Wedge Plantation, McClellanville	33.17111	-79.39889		14	8	1968		NMNH			no		M.A. Solis
pinned specimen	USNMENT01769689		Argyria	gonogramma	Dyar, 1915	F	United States	South Carolina	Charleston Co.	Wedge Plantation, McClellanville	33.17111	-79.39889		4	8	1968		NMNH			no		M.A. Solis
pinned specimen	USNMENT01769506		Argyria	gonogramma	Dyar, 1915	F	United States	South Carolina	Charleston Co.	Wedge Plantation, McClellanville	33.17111	-79.39889		14	8	1968		NMNH			no		M.A. Solis
pinned specimen	USNMENT01769663		Argyria	gonogramma	Dyar, 1915	F	United States	South Carolina	Charleston Co.	Wedge Plantation, McClellanville	33.17111	-79.39889		18	8	1968		NMNH			no		M.A. Solis
pinned specimen	USNMENT01769605		Argyria	gonogramma	Dyar, 1915	F	United States	South Carolina	Charleston Co.	Wedge Plantation, McClellanville	33.17111	-79.39889		18	8	1968		NMNH			no		M.A. Solis
pinned specimen			Argyria	gonogramma	Dyar, 1915	F	United States	South Carolina	Anderson Co.	Townville on Hartwell Reservoir	34.5779	-82.893477		11	9	1986		CMNH			no		B. Landry	Coordinates from Google Maps.
pinned specimen	USNMENT01769544		Argyria	gonogramma	Dyar, 1915	F	United States	Texas	Blanco Co.		30.09654	-98.42589					Barnes	NMNH			no		M.A. Solis
pinned specimen	USNMENT01769559		Argyria	gonogramma	Dyar, 1915	M	United States	Texas	Bowie Co.	5mi N New Boston	33.546274	-94.325676		17	9	1972	E.L. Todd	NMNH			no		M.A. Solis
pinned specimen	USNMENT01769583		Argyria	gonogramma	Dyar, 1915	F	United States	Texas	Cameron Co.	San Benito	26.120088	-97.644727			8			NMNH			yes	USNM 98691	M.A. Solis	C.H. 21
pinned specimen	USNMENT01769676		Argyria	gonogramma	Dyar, 1915	F	United States	Texas	Chambers Co.	Lake Charlotte	29.874315	-94.712536		22	9	1922	L.J. Bottimer	NMNH			no		M.A. Solis
pinned specimen	USNMENT01769692		Argyria	gonogramma	Dyar, 1915	F	United States	Texas	Hardin Co.	Big Thicket Natl. Preserve, Lance Rosie Unit, off Teal Rd before end	30.26115	-94.52065	105 ft.	19	8	2011	M Pogue, A. Solis	NMNH			no		M.A. Solis
pinned specimen	USNMENT01769188		Argyria	gonogramma	Dyar, 1915	M	United States	Texas	Hardin Co.	Big Thicket Natl. Preserve, Turkey Creek Unit, off Kirby Nature Trail	30.46651	-94.34745		20	8	2011	M Pogue, A. Solis	NMNH			yes	USNM 116180	M.A. Solis
pinned specimen	USNMENT01769591		Argyria	gonogramma	Dyar, 1915	F	United States	Texas	Hardin Co.	Big Thicket Natl. Preserve, Turkey Creek Unit, trail @ Gore Store Rd	30.52600	-94.34644	130 ft.	22	10	2010	M Pogue, M Metz	NMNH			no		M.A. Solis
pinned specimen	USNMENT01769238		Argyria	gonogramma	Dyar, 1915	F	United States	Texas	Hardin Co.	Big Thicket Natl. Preserve, Turkey Creek Unit, trail @ Gore Store Rd	30.52600	-94.34644	130 ft.	22	10	2010	M Pogue, M Metz	NMNH			yes	USNM 116181	M.A. Solis
pinned specimen	USNMENT01756899		Argyria	gonogramma	Dyar, 1915	F	United States	Texas	Hardin Co.	Big Thicket Natl. Preserve, Turkey Creek Unit, trail @ Gore Store Rd	30.52600	-94.34644	130 ft.	22	10	2010	M Pogue, M Metz	NMNH			yes	USNM 116106	M.A. Solis
pinned specimen	USNMENT01769641		Argyria	gonogramma	Dyar, 1915	F	United States	Texas	Liberty Co.	Liberty	30.063124	-94.806938		7	7	1923	L.J. Bottimer	NMNH			no		M.A. Solis
pinned specimen	USNMENT01769524		Argyria	gonogramma	Dyar, 1915	F	United States	Texas	Liberty Co.	Liberty	30.063124	-94.806938		13	7	1923	L.J. Bottimer	NMNH			no		M.A. Solis
pinned specimen	USNMENT01769549		Argyria	gonogramma	Dyar, 1915	F	United States	Texas	Liberty Co.	Liberty	30.063124	-94.806938		7	7	1923	L.J. Bottimer	NMNH			no		M.A. Solis
pinned specimen	USNMENT01769611		Argyria	gonogramma	Dyar, 1915	F	United States	Texas	Liberty Co.	Liberty	30.063124	-94.806938		7	7	1923	L.J. Bottimer	NMNH			no		M.A. Solis
pinned specimen	USNMENT01769568		Argyria	gonogramma	Dyar, 1915	F	United States	Texas	Liberty Co.	Liberty	30.063124	-94.806938		13	7	1923	L.J. Bottimer	NMNH			no		M.A. Solis
pinned specimen	USNMENT01769552		Argyria	gonogramma	Dyar, 1915	F	United States	Texas	Liberty Co.	Liberty	30.063124	-94.806938		7	7	1923	L.J. Bottimer	NMNH			no		M.A. Solis
pinned specimen	USNMENT01769501		Argyria	gonogramma	Dyar, 1915	F	United States	Texas	Liberty Co.	Liberty	30.063124	-94.806938		7	7	1923	L.J. Bottimer	NMNH			no		M.A. Solis
pinned specimen	USNMENT01769599		Argyria	gonogramma	Dyar, 1915	F	United States	Texas	Orange Co.	Orange	30.142532	-93.897619		3	8	1974	R.H. Leuschner	NMNH			no		M.A. Solis
pinned specimen	USNMENT01769589		Argyria	gonogramma	Dyar, 1915	M	United States	Texas	Orange Co.	Orange	30.142532	-93.897619		3	8	1974	R.H. Leuschner	NMNH			no		M.A. Solis
pinned specimen	USNMENT01769674		Argyria	gonogramma	Dyar, 1915	F	United States	Texas	Tyler Co.	Big Thicket Natl. Preserve, Hickory Creek Savannah Unit	30.54625	-94.41150	130 ft.	21	10	2010	M Pogue, M Metz	NMNH			no		M.A. Solis
pinned specimen	USNMENT01769693		Argyria	gonogramma	Dyar, 1915	F	United States	Texas	Tyler Co.	Thicket NP Turkey Crk	30.46778	-94.35000		18-21	6	1996	R.H. Leuschner	NMNH			no		M.A. Solis
pinned specimen	USNMENT01769683		Argyria	gonogramma	Dyar, 1915	F	United States	Texas	Tyler Co.	Thicket NP Turkey Crk	30.46778	-94.35000		18-21	6	1996	R.H. Leuschner	NMNH			no		M.A. Solis
pinned specimen	USNMENT01756884		Argyria	gonogramma	Dyar, 1915	M	United States	Texas	Tyler Co.	Thicket NP Turkey Crk	30.46778	-94.35000		18-21	6	1996	R.H. Leuschner	NMNH			yes	USNM 116105	M.A. Solis
pinned specimen	USNMENT01769695		Argyria	gonogramma	Dyar, 1915	M	United States	Texas	Tyler Co.	Thicket NP Turkey Crk	30.46778	-94.35000		18-21	6	1996	R.H. Leuschner	NMNH			no		M.A. Solis
pinned specimen	USNMENT01769653		Argyria	gonogramma	Dyar, 1915	F	United States	Texas	Tyler Co.	Town Bluff	30.792003	-94.178702		9	10	1980		NMNH			no		M.A. Solis
pinned specimen	USNMENT01756531		Argyria	gonogramma	Dyar, 1915	F	United States	Texas									Fernald	NMNH			yes	USNM 116104	M.A. Solis
pinned specimen	USNMENT01769614		Argyria	gonogramma	Dyar, 1915	F	United States	Texas									Fernald	NMNH			no		M.A. Solis
pinned specimen	USNMENT01769539		Argyria	gonogramma	Dyar, 1915	M	United States	Texas						9	2		Boll	NMNH			no		M.A. Solis	identified by Ragonot in 1886; C.V. Riley in B. Mus. in 1887
pinned specimen	NHMUK n°?		Argyria	lacteella	(Fabricius, 1794)	M	Jamaica				17.971389	-76.793056						NHMUK	Holotype	Argyria vestalis Butler, 1878	yes	Pyralidae Brit. Mus. 7093	B. Landry
pinned specimen	MHNG-ENTO-9098		Argyria	lacteella	(Fabricius, 1794)	M	Bolivia	Santa Cruz		Hacienda San Sebastian, S of Concepción	16.37410	-62.00204	520 m	16	2	2012	B. Landry, M. Nuss, A. Valdivia	MHNG			yes	MHNG-ENTO-9098	B. Landry	Coordinates from label.
pinned specimen	MHNG-ENTO-85676		Argyria	lacteella	(Fabricius, 1794)	F	Ecuador	Galápagos	San Cristobal Island	El Junco lake, E side	-0.8955450000	-89.4787940000	654 m	25	1	2005	B. Landry	MHNG			yes	MHNG-ENTO-85676	B. Landry	Coordinates from label.
pinned specimen	MHNG-ENTO-85673		Argyria	lacteella	(Fabricius, 1794)	F	Ecuador	Galápagos	Isabela Island	Alcedo, NE side, camp arida alta	-0.384864	-91.030898	200 m	14	4	2002	B. Landry, L. Roque	MHNG			yes	MHNG-ENTO-85673	B. Landry	Coordinates from Google Maps.
pinned specimen			Argyria	lacteella	(Fabricius, 1794)	F	Cuba	Matanzas		Cienaga Zapata, Santo Tomas, 100 ft	22.409833	-81.446528	33 m	20	12	1999	L. Roque, A. Barro	MHNG			no		B. Landry	Coordinates from label.
pinned specimen	USNMENT 01769136		Argyria	lacteella	(Fabricius, 1794)	F	Cuba	Cienfuegos Prov.		5 km W Topes de Collantes	21.941667	-80.038333		44875	12	1994	R. Caburni, D.R. Davis	NMNH			no		B. Landry	Coordinates from label; plus one more female.
pinned specimen	USNMENT 01769135		Argyria	lacteella	(Fabricius, 1794)	F	Dominican Republic			San Francisco Mountains, Santo Domingo	18.735430	-70.158444			9	1915	A. Busck	NMNH			no		B. Landry	Coordinates extrapolated with Google maps; locality not found; plus one of undetermined sex.
pinned specimen	USNMENT 01756200		Argyria	lacteella	(Fabricius, 1794)	M	USA	Florida	Collier County		26.209674	-81.667348		1	1	1994	R. Belmont	NMNH			yes	USNM 116,103	B. Landry	Coordinates extrapolated with Google Maps.
pinned specimen			Argyria	lacteella	(Fabricius, 1794)	M	USA	Florida	Collier County	Rookery Bay National Estuarine Research Reserve, 15 km SSE Naples	26.016667	-81.716667		6	1	1996	R. Rockwell	CMNH			no		B. Landry	Coordinates on label; plus 4 more specimens with same locality, but one from 8.i.1996.
pinned specimen	USNMENT 01769254		Argyria	lacteella	(Fabricius, 1794)	M	Dominica			2 mi NW Pont Casse	15.412151	-61.343926		2	5	1965	D.R. Davis	NMNH			no		B. Landry	Coordinates extrapolated with Google Maps.
pinned specimen	USNMENT 01769120		Argyria	lacteella	(Fabricius, 1794)	M	Dominica			Cabrit Swamp	15.585906	-61.467195		10-13	5	1965	D.R. Davis	NMNH			no		B. Landry	Coordinates extrapolated with Google Maps.
pinned specimen	USNMENT 01769105		Argyria	lacteella	(Fabricius, 1794)	F	Grenada			Grand Etang	12.095244	-61.695032		23	10	1975	E.L. Todd	NMNH			yes	BL 1919	B. Landry	Coordinates extrapolated with Google Maps.
pinned specimen	USNMENT 01769280		Argyria	lacteella	(Fabricius, 1794)	F	Venezuela	Amazonas		San Carlos de Rio Negro	1.916651	-67.061337		44901	12	1984	R.L. Brown	NMNH			no		B. Landry	Coordinates on label.
pinned specimen	USNMENT 01769186		Argyria	lacteella	(Fabricius, 1794)	M	Jamaica	Westmorland Parish		Negril	18.275178	-78.352346		12	12	1975	D.R. Davis, M. Davis	NMNH			no		B. Landry	Coordinates extrapolated with Google Maps.
pinned specimen	USNMENT 01769160		Argyria	lacteella	(Fabricius, 1794)	F	Jamaica	Clarendon Parish		Mason River Station, 4 mi NW Kellits	18.194044	-77.296554	770 m	16-19	4	1973	D.R. Davis, M. Davis	NMNH			no		B. Landry	Coordinates on label.
pinned specimen			Argyria	lacteella	(Fabricius, 1794)	M	USA	Florida	Marion County	W Anthony Road, 1.4 mi WSW Anthony	29.282466	-82.131077		18	3	2019	T.S. Dickel	FSCA			no		J. Hayden, B. Landry	Coordinates on label.
pinned specimen			Argyria	lacteella	(Fabricius, 1794)	F	USA	Florida	Marion County	W Anthony Road, 1.4 mi WSW Anthony	29.282467	-82.131078		5	8	2019	T.S. Dickel	FSCA			no		J. Hayden, B. Landry	Coordinates on label.
pinned specimen	FLMNH-MGCL 64097		Argyria	lacteella	(Fabricius, 1794)	M	USA	Florida	Alachua County	Gainesville, 2004 SW 41st Avenue	29.615833	-82.298500		9	12	2005	G.T. Austin	MGCL			yes	FLMNH-MGCL 6206	J. Hayden, B. Landry	Coordinates on label.
pinned specimen			Argyria	lacteella	(Fabricius, 1794)	F	USA	Florida	Putnam County	Palatka	29.641372	-81.637736		29	11	1991	H.D. Baggett	FSCA			no		J. Hayden, B. Landry	Coordinates from Google Maps.
pinned specimen			Argyria	lacteella	(Fabricius, 1794)	M	USA	Florida	Orange County	Orlando	28.486553	-81.349886		20	2	1986	L.C. Dow	MGCL			no		J. Hayden, B. Landry	Coordinates from Google Maps.
pinned specimen			Argyria	lacteella	(Fabricius, 1794)	F	USA	Florida	Orange County	Orlando	28.486553	-81.349886		5	2	1986	L.C. Dow	MGCL			yes	FLMNH-MGCL 6217	J. Hayden, B. Landry	Coordinates from Google Maps.
pinned specimen			Argyria	lacteella	(Fabricius, 1794)	F	USA	Florida	Hendry County	Felda, S County Road 830	26.542406	-81.431881		17-18	5	1991	D. Matthews, T. Lott	FSCA			no		J. Hayden, B. Landry	Coordinates from Google Maps.
pinned specimen	FLMNH-MGCL 64149		Argyria	lacteella	(Fabricius, 1794)	F	USA	Florida	Alachua County	Gainesville, 2004 SW 41st Avenue	29.615833	-82.298500		15	11	2005	G.T. Austin	MGCL			no		J. Hayden, B. Landry	Coordinates on label.
pinned specimen			Argyria	lacteella	(Fabricius, 1794)	M	USA	Florida	Alachua County	Gainesville, 2832 NW 41st Place	29.6922	-82.3650		11	8	2021	J. Hayden	FSCA			no		J. Hayden, B. Landry	Coordinates on label.
pinned specimen			Argyria	lacteella	(Fabricius, 1794)	F	USA	Florida	Alachua County	Gainesville, 2832 NW 41st Place	29.6922	-82.3650		8	8	2021	J. Hayden	FSCA			no		J. Hayden, B. Landry	Coordinates on label.
pinned specimen			Argyria	lacteella	(Fabricius, 1794)	F	USA	Florida	Pasco County	Holiday	28.1817	-82.7499		29	5	1992	W.H. Yackley	CMNH			no		B. Landry	Coordinates from Google Maps. Plus 6 more specimens from same locality, but variable dates.
pinned specimen			Argyria	lacteella	(Fabricius, 1794)	F	Mexico	Veracruz		Jicaltepec, near San Rafael	20.2000	-96.8500		23-30	4	1912	C.T. Townsend	CMNH			yes	BL 1920	B. Landry	Coordinates on label.
pinned specimen			Argyria	lacteella	(Fabricius, 1794)	M	USA	Florida	Marion Co.	Ocala	29.18	-82.09		25-31	12	1987	M.A. Klingler	CMNH			no		B. Landry	Coords from Google Maps. Plus 2 more males, plus 1 female.
pinned specimen			Argyria	lacteella	(Fabricius, 1794)	F	Colombia	Amazonas		Leticia, Parque Ecologico Mundo Amazonico	-4.146389	-69.930278	80 m	29	7	2018	B. Landry, J. De Prins	MHNG			no		B. Landry	Coords from GPS, on label; plus 5 more females
pinned specimen			Argyria	lacteella	(Fabricius, 1794)	M	Colombia	Amazonas		Leticia, Reserva Natural La Manigua	-4.077222	-69.998889	80 m	26-30	7	2018	B. Landry, H. Arevalo, F. Serna, J. De Prins	MHNG			yes	BL 1851	B. Landry	Coords from GPS, on label; plus 3 females
pinned specimen			Argyria	lacteella	(Fabricius, 1794)	F	Colombia	Amazonas		Puerto Nariño, on palm leaf	-3.782778	-70.365278	80 m	28	7	2018	B. Landry	MHNG			no		B. Landry	Coords from GPS, on label
pinned specimen	UF-FLMNH-MGCL 64118		Argyria	lacteella	(Fabricius, 1794)	M	United States	Florida	Alachua Co.	Gainesville, 2004 Southeast 41st Avenue	29.615833	-82.298500		23	9	2005	G.T. Austin	MGCL			yes	MGCL slide 06516	J. Hayden	Coordinates from label
pinned specimen	UF-FLMNH-MGCL 64117		Argyria	lacteella	(Fabricius, 1794)	F	United States	Florida	Alachua Co.	Gainesville, 2004 Southeast 41st Avenue	29.615833	-82.298500		16	12	2005	G.T. Austin	MGCL			yes	MGCL slide 06213	J. Hayden	Coordinates from label
pinned specimen	UF-FLMNH-MGCL 1112886		Argyria	lacteella	(Fabricius, 1794)	F	United States	Florida	Alachua Co.	Gainesville, 2832 Northwest 41st Place	29.692200	-82.365000		12	4	2020	J.E. Hayden	FSCA			yes	MGCL slide 05814	J. Hayden	Coordinates from label
pinned specimen	UF-FLMNH-MGCL 1112887		Argyria	lacteella	(Fabricius, 1794)	F	United States	Florida	Brevard Co.	Titusville, Manatee Hammock State Park	28.504259061865888	-80.7830143610146		17	7	2000	J.B. Heppner	FSCA			no		J. Hayden
pinned specimen	UF-FLMNH-MGCL 1112888		Argyria	lacteella	(Fabricius, 1794)	M	United States	Florida	Brevard Co.	Melbourne, Weston Park	28.155117	-80.663833		24	12	2014	F.M. Blaine	MGCL			yes	MGCL slide 06211	J. Hayden	Coordinates from label
pinned specimen	UF-FLMNH-MGCL 1112889		Argyria	lacteella	(Fabricius, 1794)	M	United States	Florida	Collier Co.	Collier-Seminole State Park	25.991649864970974	-81.59170481748507		2	5	1987	L.C. Dow	MGCL			yes	MGCL slide 06208	J. Hayden
pinned specimen	UF-FLMNH-MGCL 1112890		Argyria	lacteella	(Fabricius, 1794)	F	United States	Florida	Hernando Co.	Chinsegut Hill	28.618701173393795	-82.36486006438649		29	9	1991	W.L. Adair, Jr.	FSCA			no		J. Hayden
pinned specimen	UF-FLMNH-MGCL 1112891		Argyria	lacteella	(Fabricius, 1794)	F	United States	Florida	Highlands Co.	Highlands Hammock State Park	27.471374497685648	-81.54641014052953		10	11	1983	H.D. Baggett	FSCA			no		J. Hayden
pinned specimen	UF-FLMNH-MGCL 1112892		Argyria	lacteella	(Fabricius, 1794)	M	United States	Florida	Indian River Co.	Vero Beach, Southeast 9th Street, Fla. Med. Ent. Lab.	27.586880	-80.370850		18	5	2012	J.E. Hayden	FSCA			no		J. Hayden
pinned specimen	UF-FLMNH-MGCL 1112893		Argyria	lacteella	(Fabricius, 1794)	M	United States	Florida	Lee Co.	Captiva Island Refuge	26.524543963038987	-82.19275719758498		7	1	1988	J.B. Heppner	FSCA			no		J. Hayden
pinned specimen	UF-FLMNH-MGCL 1112894		Argyria	lacteella	(Fabricius, 1794)	F	United States	Florida	Levy Co.	Goethe State Forest, Gasline Road	29.160768363357686	-82.59840220471813		21	12	2013	J. Hayden, D. Plotkin, J. Troubridge	FSCA			no		J. Hayden	Two sets of coordinates on label; was collected at one of two sites in the vicinity.
pinned specimen	UF-FLMNH-MGCL 1112895		Argyria	lacteella	(Fabricius, 1794)	F	United States	Florida	Manatee Co.	Terra Ceia	27.57881354235755	-82.58065408355125		7	3	1986	L.C. Dow	MGCL			no		J. Hayden
pinned specimen	UF-FLMNH-MGCL 1112896		Argyria	lacteella	(Fabricius, 1794)	F	United States	Florida	Marion Co.	West Anthony Road, 1.4 miles WSW of Anthony	29.283333	-82.133333		30	7	2003	T.S. Dickel	FSCA			no		J. Hayden
pinned specimen	UF-FLMNH-MGCL 1112897		Argyria	lacteella	(Fabricius, 1794)	F	United States	Florida	Martin Co.	Jonathan Dickinson State Park	26.99122843019434	-80.14330281017207		8–10	8	1999	J.B. Heppner	FSCA			no		J. Hayden
pinned specimen	UF-FLMNH-MGCL 1112898		Argyria	lacteella	(Fabricius, 1794)	F	United States	Florida	Miami-Dade Co.	Fuchs Hammock near Homestead	25.484942924673238	-80.5128974681951		31	8	1979	T.S. Dickel	FSCA			yes	MGCL slide 06219	J. Hayden	This is the first-collected specimen in Florida that I know.
pinned specimen	UF-FLMNH-MGCL 1112899		Argyria	lacteella	(Fabricius, 1794)	F	United States	Florida	Monroe Co.	Upper Key Largo	25.28449604970573	-80.30292976905058		4	11	1983	T.S. Dickel	FSCA			no		J. Hayden
pinned specimen	UF-FLMNH-MGCL 1112900		Argyria	lacteella	(Fabricius, 1794)	M	United States	Florida	Monroe Co.	Upper Key Largo	25.28449604970573	-80.30292976905058		12	2	1990	T.S. Dickel	FSCA			yes	MGCL slide 04666	J. Hayden
pinned specimen	UF-FLMNH-MGCL 1112901		Argyria	lacteella	(Fabricius, 1794)	F	United States	Florida	Orange Co.	Orlando	28.54927950813753	-81.3770060968722		24	8	1983	L.C. Dow	MGCL			no		J. Hayden
pinned specimen	UF-FLMNH-MGCL 1112902		Argyria	lacteella	(Fabricius, 1794)	M	United States	Florida	Pinellas Co.	Clearwater	27.969843513453586	-82.76594008683924		19	4	1990	L.C. Dow	MGCL			no		J. Hayden
pinned specimen	UF-FLMNH-MGCL 1112903		Argyria	lacteella	(Fabricius, 1794)	F	United States	Florida	Volusia Co.	Edgewater	28.958534618374113	-80.9076900329168		27	6	1987	C. Stevens	FSCA			no		J. Hayden
pinned specimen	UF-FLMNH-MGCL 1112904		Argyria	lacteella	(Fabricius, 1794)	M	BELIZE	San Ignacio			17.145278818040605	-89.07438585768425		6	4	1989	L.C. Dow	MGCL			yes	MGCL slide 6220	J. Hayden
pinned specimen	UF-FLMNH-MGCL 1112905		Argyria	lacteella	(Fabricius, 1794)	F	BELIZE	San Ignacio			17.145278818040605	-89.07438585768425		6	4	1989	L.C. Dow	MGCL			yes	MGCL slide 6221	J. Hayden
pinned specimen	MHNG-ENTO-98070		Argyria	lacteella	(Fabricius, 1794)	M	United States	Florida	Highlands Co.	Archbold Biological Station	27.180556	-81.333333	ca. 50 m	26-28	2	2022	P. & J. Brown	MHNG			yes	MHNG-ENTO-98070	B. Landry	Plus 2 males with the same data, one dissected.
pinned specimen			Argyria	lacteella	(Fabricius, 1794)	F	United States	Florida	Miami-Dade Co.	C. Deering Estate Park	25.614685	-80.308126		8	5	1990	B. Landry	MHNG			no		B. Landry	Plus 3 more females.
pinned specimen	MHNG-ENTO-97383		Argyria	lacteella	(Fabricius, 1794)	M	United States	Florida	Miami-Dade Co.	Chekika State Recreation Area	25.614949	-80.582637		9	5	1990	B. Landry	MHNG			yes	MHNG-ENTO-97383	B. Landry
pinned specimen			Argyria	lacteella	(Fabricius, 1794)	M	United States	Florida	Miami-Dade Co.	Everglades National Park, Royal Palm Visitor Centre	25.382513	-80.609353		10	5	1990	B. Landry	MHNG			yes	in glycerin	B. Landry	Plus one female.
pinned specimen			Argyria	lacteella	(Fabricius, 1794)	F	United States	Florida	Miami-Dade Co.	Florida City	25.442673	-80.471593		24	9	1991	H. Lambert	MHNG			no		B. Landry
pinned specimen			Argyria	lacteella	(Fabricius, 1794)	F	United States	Florida	Miami-Dade Co.	Fuchs Hammock, near Homestead	25.484725	-80.512633		11	4	1987	T.S. Dickel	MGCL?			no		B. Landry	check depository.
pinned specimen			Argyria	lacteella	(Fabricius, 1794)	F	United States	Florida	Pinellas Co.	Largo	27.912798	-82.779430		1-15	12	1994	J.-G. Filiatrault	MHNG			no		B. Landry
pinned specimen	MHNG-ENTO-5809		Argyria	lacteella	(Fabricius, 1794)	F	French Guiana			Route de Kaw @ pk 36, Camp Patawa	4.544067	-52.152517	188 m	28	3	2008	B. Landry, S. Kohll	MHNG			yes	MHNG-ENTO-5809	B. Landry	Plus 6 more females.
pinned specimen			Argyria	lacteella	(Fabricius, 1794)	F	French Guiana			chemin d'Eskol @ 2.6 km route de Kaw, savane	4.717856	-52.279338	2 m	28	3	2008	B. Landry, C. Reuteler	MHNG			no		B. Landry
pinned specimen	MHNG-ENTO-46436		Argyria	lacteella	(Fabricius, 1794)	F	French Guiana			Route de Kaw @ pk 36, Camp Patawa	4.544067	-52.152517	188 m	14	4	2008	B. Landry, C. Reuteler	MHNG			yes	TL 33	B. Landry	Plus 1 more female; MHNG-ENTO-46437.
pinned specimen	MHNG-ENTO-6489		Argyria	lacteella	(Fabricius, 1794)	M	Brazil	Bahia		Camacan, Reserva Serra Bonita, Fazenda Paris	-15.383100	-39.562409	ca. 200 m	28	3	2011	B. Landry, V. Becker	MHNG			yes	MHNG-ENTO-6489	B. Landry
pinned specimen			Argyria	lacteella	(Fabricius, 1794)	M	Brazil	Bahia		100 m W km 27 Road Ilheus to Una, littoral marsh	-15.05388	-39.00104	1-2 m	44843	12	2013	B. Landry, V. Becker	MHNG			no		B. Landry
pinned specimen			Argyria	lacteella	(Fabricius, 1794)	M	Brazil	Bahia		Porto Seguro, Arraial d'Ajuda	-16.49235	-39.09308	20 m	20-23	11	2013	B. Landry, V. Becker	MHNG			no		B. Landry	Plus 1 more male, 2 females.
pinned specimen			Argyria	lacteella	(Fabricius, 1794)	F	Brazil	Bahia		Camacan, Reserva Serra Bonita	-15.391119	-39.564530	800 m	24	11	2013	B. Landry, V. Becker	MHNG			no		B. Landry
pinned specimen			Argyria	lacteella	(Fabricius, 1794)	F	Nicaragua			Rio San Juan, 8 km E El Castillo, Refugio Bartola	10.973033	-84.340185	53 m	44902	12	2015	B. landry	MHNG			no		B. Landry	Plus one more female.
pinned specimen			Argyria	lacteella	(Fabricius, 1794)	M	Mexico	Veracruz		Jicaltepec, near San Rafael	20.200000	-96.850000		23-30	4	1912	C.T. Townsend	CMNH			no		B. Landry
pinned specimen			Argyria	lacteella	(Fabricius, 1794)	F	Mexico	Sinaloa		8 mi. W El Palmito	23.589785	-105.876169	1950 m	44903	8	1972	J. Powell, D. Veirs, C.D. MacNeill	UCB			no		B. Landry
pinned specimen			Argyria	lacteella	(Fabricius, 1794)	F	Ecuador	Guayas		House of J.-T. Bujard	-2.185233	-80.020383	30 m	21	4	2006	P. Schmitz	MHNG			no		B. Landry	One more female, 22.iv.2006.
pinned specimen			Argyria	lacteella	(Fabricius, 1794)	F	Brazil	Paraná		Curitiba, Morretes	-25.470465	-49.288050		30	8	2000	W. Mey	MFNB			yes	BL 1930	B. Landry
pinned specimen		Col. Becker 103,944	Argyria	lacteella	(Fabricius, 1794)	F	Ecuador	Tungurahua		Rio Verde	-1.4030	-78.3007	1600 m	26	12	1992	V.O. Becker	VOB			yes	BL 1936	B. Landry	Coordinates from Google Maps.
pinned specimen	USNMENT01553081		Argyria	lacteella	(Fabricius, 1794)	F	United States	Florida	Highlands	Archbold Biological Sta.	27.180556	-81.333333		17-20	2	2020	J. & P. Brown	NMNH			no		M.A. Solis	mv/bl
pinned specimen	USNMENT01553084		Argyria	lacteella	(Fabricius, 1794)	F	United States	Florida	Highlands	Archbold Biological Sta.	27.180557	-81.333334		17-20	2	2021	J. & P. Brown	NMNH			no		M.A. Solis	mv/bl
pinned specimen	USNMENT01553089		Argyria	lacteella	(Fabricius, 1794)	F	United States	Florida	Highlands	Archbold Biological Sta.	27.180558	-81.333335		17-20	2	2022	J. & P. Brown	NMNH			no		M.A. Solis	mv/bl
pinned specimen	USNMENT01553083		Argyria	lacteella	(Fabricius, 1794)	F	United States	Florida	Collier	Naples, 16 Ave. SE	26.20315	-81.52894		24-26	2	2021	J. & P. Brown	NMNH			no		M.A. Solis	uv light
pinned specimen	USNMENT01553072		Argyria	lacteella	(Fabricius, 1794)	F	United States	Florida	Pinellas	Largo	29.9095	-82.7873			4	1995	J. G. Fillatrault	NMNH			no		M.A. Solis
pinned specimen	USNMENT01553097		Argyria	lacteella	(Fabricius, 1794)	F	United States	Florida	Dade	6 km NW Homestead	25.468721	-80.477554		20-23	3	1998	J. Brown & J. Peña	NMNH			no		M.A. Solis	bl
pinned specimen	USNMENT01553100		Argyria	lacteella	(Fabricius, 1794)	M	United States	Florida	Collier	Naples, 16 Ave. SE	26.20315	-81.52894		24-26	2	2021	J. & P. Brown	NMNH			no		M.A. Solis	uv light
pinned specimen	USNMENT01553104		Argyria	lacteella	(Fabricius, 1794)	M	United States	Florida	Dade	6 km NW Homestead	25.468721	-80.477554		20-23	3	1998	J. Brown & J. Peña	NMNH			no		M.A. Solis	bl.
pinned specimen	USNMENT01553077		Argyria	lacteella	(Fabricius, 1794)	M	Panama			Porto Bello	9. 55354	-79.6530			2	11	August Busck	NMNH	Paratype	Platytes pusillalis multifacta	yes	USNM 99668	A. Busck	C. H. 29
pinned specimen	USNMENT01553079		Argyria	lacteella	(Fabricius, 1794)	F	Panama			Porto Bello	9. 55354	-79.6530			2	11	August Busck	NMNH	Paratype	Platytes pusillalis multifacta			A. Busck
pinned specimen	USNMENT01553078		Argyria	lacteella	(Fabricius, 1794)	M	Panama			Porto Bello	9. 55354	-79.6530			2	11	August Busck	NMNH	Paratype	Platytes pusillalis multifacta			A. Busck
pinned specimen	USNMENT01553076		Argyria	lacteella	(Fabricius, 1794)	F	Panama			Porto Bello	9. 55354	-79.6530			3	11	August Busck	NMNH	Paratype	Platytes pusillalis multifacta			A. Busck
pinned specimen	USNMENT01553075		Argyria	lacteella	(Fabricius, 1794)	F	Panama			Porto Bello	9. 55354	-79.6530			3	11	August Busck	NMNH	Paratype	Platytes pusillalis multifacta			A. Busck
pinned specimen	USNMENT01553088		Argyria	lacteella	(Fabricius, 1794)	F	Panama			Porto Bello	9. 55354	-79.6530			3	11	August Busck	NMNH	Paratype	Platytes pusillalis multifacta			A. Busck
pinned specimen	USNMENT01553085		Argyria	lacteella	(Fabricius, 1794)	F	Panama			Porto Bello	9. 55354	-79.6530			3	11	August Busck	NMNH	Paratype	Platytes pusillalis multifacta			A. Busck
pinned specimen	USNMENT01553071		Argyria	lacteella	(Fabricius, 1794)	F	Panama			Porto Bello	9. 55354	-79.6530			3	11	August Busck	NMNH	Paratype	Platytes pusillalis multifacta			A. Busck
pinned specimen	USNMENT01553080		Argyria	lacteella	(Fabricius, 1794)	F	Panama			Porto Bello	9. 55354	-79.6530			2	11	August Busck	NMNH	Paratype	Platytes pusillalis multifacta			A. Busck
pinned specimen	USNMENT01553082		Argyria	lacteella	(Fabricius, 1794)	M	Panama	Canal Zone		Corazal	8.007712	-81.4399		14	3	11	August Busck	NMNH	Paratype	Platytes pusillalis multifacta			A. Busck	C. H. 83
pinned specimen	USNMENT01553087		Argyria	lacteella	(Fabricius, 1794)	M	Panama			Rio Trinidad	2033154	-79.9956			3	12	August Busck	NMNH	Paratype	Platytes pusillalis multifacta			A. Busck
pinned specimen	USNMENT01553086		Argyria	lacteella	(Fabricius, 1794)	F	Panama			Rio Trinidad	2033154	-79.9956			3	12	August Busck	NMNH	Paratype	Platytes pusillalis multifacta			A. Busck
pinned specimen	USNMENT01553098		Argyria	lacteella	(Fabricius, 1794)	F	Panama	Canal Zone		Cano Saddle	8.40831	-80.51665			5		R. C. Shannon	NMNH			yes	USNM 99663	M.A. Solis	C. H. 16
pinned specimen	USNMENT01553095		Argyria	lacteella	(Fabricius, 1794)	F	Panama	Canal Zone		Corazal	8.007712	-81.4399			11	12	C. B. Crafts	NMNH			no		M.A. Solis
pinned specimen	USNMENT01553099		Argyria	lacteella	(Fabricius, 1794)	F	Panama	Canal Zone		Corazal	8.007712	-81.4399			8	12	C. B. Crafts	NMNH			no		M.A. Solis
pinned specimen	USNMENT01553090		Argyria	lacteella	(Fabricius, 1794)	F	Panama	Canal Zone		Corazal	8.007712	-81.4399			11	12	C. B. Crafts	NMNH			no		M.A. Solis
pinned specimen	USNMENT01553103		Argyria	lacteella	(Fabricius, 1794)	M	Panama	Canal Zone		Corazal	8.007712	-81.4399			7	12	C. B. Crafts	NMNH			no		M.A. Solis
pinned specimen	USNMENT01553102		Argyria	lacteella	(Fabricius, 1794)	M	Panama	Canal Zone		Corazal	8.007712	-81.4399			11	12	C. B. Crafts	NMNH			no		M.A. Solis
pinned specimen	USNMENT01553101		Argyria	lacteella	(Fabricius, 1794)	M	Panama	Canal Zone		Corazal	8.007712	-81.4399			11	12	C. B. Crafts	NMNH			no		M.A. Solis
pinned specimen	USNMENT01069856		Argyria	lacteella	(Fabricius, 1794)	F	Panama			Barro Colorado Isl.	9.1521	-79.8465		10-17	5	64	WD & SS Duckworth	NMNH			no		M.A. Solis
pinned specimen	USNMENT01553091		Argyria	lacteella	(Fabricius, 1794)	F	Panama			Barro Colorado Isl.	9.1521	-79.8465		10-17	5	64	WD & SS Duckworth	NMNH			no		M.A. Solis
pinned specimen	USNMENT01553092		Argyria	lacteella	(Fabricius, 1794)	F	Panama			Barro Colorado Isl.	9.1521	-79.8465		10-17	5	64	WD & SS Duckworth	NMNH			no		M.A. Solis
pinned specimen	USNMENT01553093		Argyria	lacteella	(Fabricius, 1794)	M	Panama	Canal Zone		Barro Colorado Isl.	9.1521	-79.8465		17	3	79	Silberglied & Aiello	NMNH			no		M.A. Solis
pinned specimen	UF-FLMNH-MGCL 1112911		Argyria	gonogramma	Dyar, 1915	F	USA	Florida	Escambia Co.	Big Lagoon State Park	30.314968443420568	-87.41109238173911		1	8	1999	J.B. Heppner	FSCA			yes	MGCL slide 6563	J. Hayden	Coords from Google Maps
